# Supplementary material for: Reduction in the activity of VTA/SNc dopaminergic neurons underlies aging-related decline in novelty seeking
Source: Commun Biol. 2023 Dec 2;6:1224. doi: 10.1038/s42003-023-05571-x (PMC10693597; doi:10.1038/s42003-023-05571-x)
Supplement: Supplementary file 3 — Supplementary Data [file 42003_2023_5571_MOESM3_ESM.xlsx]

## Sheet: Fig. 1
Social Novelty
Fig. 1a			time point
Day 1			1	2	3	4	5	6	7	8	9	10	11	12	13	14	15	16	17	18	19	20
	Young mice	1	37.86	53.64	26.314	13.196	29.722	9.633	7.801	13.579	21.244	2.174	0.823	34.145	0	0	0	11.437	0.679	0	0	0.69
		2	34.106	44.73	26.159	33.224	20.749	8.418	0	27.719	3.649	21.94	39.842	0	0	0	0	0	0	0	0	0
		3	49.02	53.155	53.795	27.812	11.374	16.826	10.402	25.608	35.988	21.653	14.842	0	4.405	36.286	4.489	0	0	0	0	0
		4	40.88	22.887	4.121	2.774	21.7	15.312	14.184	0	0	3.544	0.631	0	0	0.878	3.688	26.493	1.459	4.01	0.645	0.205
		5	45.429	27.24	12.03	35.094	11.292	0	0	11.285	8.088	1.864	11.597	38.544	2.144	1.721	0.93	3.479	0.542	0.79	3.806	6.529
		6	29.461	44.83	24.337	20.169	4.108	7.736	5.709	21.241	11.585	0	0	0	1.168	4.561	14.171	17.344	4.16	0	0	0
		7	47.581	45.779	20.507	40.371	5.972	1.797	4.416	0	0	2.897	3.654	4.176	20.439	6.833	26.093	10.733	22.069	13.16	41.014	2.802
		8	49.234	36.698	49.987	23.822	16.811	19.699	7.246	53.567	11.034	0	0	41.241	0	0	18.177	9.561	0	0	0	0.76
	Aged mice	1	6.275	16.706	6.395	2.49	19.998	6.85	15.931	0	6.162	5.61	0.234	14.485	0	1.587	0	7.967	0	5.986	4.563	0
		2	20.742	10.987	22.086	16.624	13.325	19.921	5.875	8.197	18.769	22.757	0	0	17.799	9.218	2.654	0	3.986	10.173	13.051	12.294
		3	14.784	7.987	6.975	6.589	15.947	0	15.964	0	16.901	9.765	0	21.963	5.986	0	9.318	5.365	9.045	3.059	0	0
		4	28.896	45.391	29.645	26.67	17.413	3.711	0.53	21.342	1.466	14.211	12.274	26.444	2.745	0	7.71	1.047	0	0	0	3.411
		5	22.773	12.842	5.851	1.829	18.302	6.633	10.915	0	0	2.749	1.143	2.008	5.319	3.202	9.863	0	1.481	0	4.689	0
		6	12.676	0.886	10.966	13.056	8.324	19.587	2.078	8.092	0.467	0.526	10.875	9.34	4.891	0	0	15.17	5.037	0.914	0	0.446
		7	19.297	7.113	4.516	12.375	3.094	0	12.599	0	4.748	1.859	0	2.54	9.712	0	1.962	2.554	0	1.34	2.986	0
		8	27.018	15.962	9.927	1.457	0.9	3.384	2.111	1.581	0	0	0	10.156	3.431	5.881	14.367	0.584	0	6.104	1.264	2.919
Fig. 1b			time point
Day 2			1	2	3	4	5	6	7	8	9	10	11	12	13	14	15	16	17	18	19	20
	Young mice	1	50.87	32.026	14.293	7.72	23.814	17.205	16.535	5.129	28.807	14.874	3.049	1.583	0.9	3.05	0	0	3.709	0.773	0	0
		2	33.806	30.987	12.591	1.022	18.244	6.471	7.858	0	0	1.921	0.057	0	0	1.149	2.743	22.756	6.957	2.62	0.9	0.414
		3	29.096	37.299	24.014	11.745	33.927	0	0	0.734	2.965	16.65	5.225	13.616	1.707	2.381	0.568	2.989	0.213	2.166	1.462	16.976
		4	33.254	29.42	21.834	13.507	17.7	4.737	3.289	0	19.987	4.969	0.588	0	0	10.856	16.193	5.337	5.31	0	0	0
		5	36.043	21.377	24.306	23.49	6.345	3.768	0	10.402	25.608	35.988	0	0	0	22.965	3.636	15.8	8.631	0	0	0
		6	39.793	45.323	11.021	12.762	8.365	10.522	2.388	36.862	0	0	1.716	7.652	2.307	0	29.589	0.771	0	0	0	0
		7	31.502	33.833	13.985	31.574	12.234	9.584	5.068	0	0	6.576	5.415	0	0	0.834	11.838	2.024	0.491	0	0	0
		8	28.404	16.053	22.804	17.479	20.121	3.708	0	17.108	0	0	11.241	0	0	24.663	2	10.146	3.154	4.736	5.709	0
	Aged mice	1	0	13.72	15.204	3.998	15.542	7.035	0	0	0	0	0	0	0	0	0	6.5	2.949	0	0	0
		2	29.787	16.107	26.191	16.264	3.109	7.635	18.811	3.04	18.162	26.431	19.577	14.804	2.43	0	11.765	7.205	0	0	0	16.883
		3	0	0	0	1.238	0	0	0	0.962	0.46	1.645	5.682	8.256	3.93	29.546	0	7.518	0	0	0	0
		4	35.203	46.561	15.86	30.595	23.199	8.756	27.946	18.41	15.415	0	12.888	0	0	4.383	0.702	18.87	1.176	0	0	0
		5	13.839	2.046	0	11.594	1.883	10.789	12.741	3.284	1.129	1.623	0.861	8.411	2.749	14.08	8.199	4.454	0	0	0	8.936
		6	3.786	4.405	14.204	0	6.076	0	0	0	0.485	0	0	0	5.242	3.025	7.404	3.843	0	0	0	0
		7	15.987	0	5.209	1.215	3.468	18.686	12.609	7.828	20.189	10.612	5.7	1.659	8.931	13.572	0	12.787	1.075	0	0	0
		8	21.654	0	0	0	2.795	0	1.609	5.919	2.566	6.63	3.24	0	0	0	0	0	4.337	0	0	0
Fig. 1c			time point
Day 3			1	2	3	4	5	6	7	8	9	10	11	12	13	14	15	16	17	18	19	20
	Young mice	1	42.727	29.299	15.688	11.527	3.26	2.116	6.377	5.473	0.873	3.489	10.552	2.617	5.86	0	0	0.671	0.949	0.729	4.995	7.53
		2	29.2	35.327	22.842	15.257	5.436	22.11	1.935	1.561	0	0	3.043	2.591	2.137	0	4.867	0.899	3.074	5.885	5.938	0
		3	30.625	3.459	13.262	18.286	19.729	21.8	12.573	0	0	0	38.569	10.401	40.42	0	0	15.29	0	0	0	0
		4	33.639	10.247	5.435	10.68	0.539	0.568	1.146	0.463	0.806	0.593	3.339	1.668	1.497	0	0	3.476	0	1.177	6.139	3.07
		5	20.363	26.275	22.592	5.821	3.501	17.696	1.206	0.83	1.721	5.677	3.614	0	1.839	0	3.759	1.146	0	0	2.392	0
		6	5.809	13.097	13.988	4.1	15.39	20.232	8.12	0	0	0	1.978	9.602	40.187	0	0	8.334	0	0	0	0
		7	18.833	6.366	4.478	9.784	2.788	0	3.605	0	0	4.267	3.878	5.033	0.899	0	0	2.167	0.62	2.794	0.459	1.588
		8	19.152	29.597	19.875	4.125	3.679	17.9	1.434	0.829	1.221	1.649	0.354	0.347	1.688	0	0.519	0.586	0	0	0	0
	Aged mice	1	15.435	1.755	5.517	1.374	0	3.7	3.538	0	0	0	0	0	0	0	0	0	0	0	0	0
		2	22.952	6.201	9.876	0	9.227	13.795	0	21.225	7.785	16.214	15.934	17.059	2.308	0	0	0	0	0	0	0
		3	0	0	1.358	0	0.889	0	0	1.242	4.519	0	0	0	0	0	0	0	0	0	0	0
		4	10.991	4.478	3.132	0.585	0	0	1.433	0	0.956	0	0	0	0	0	0	0	0	6.669	0	0
		5	0	0	0	0	1.626	0	0	0.785	2.071	0	0	0	0	0.691	0.485	0	0.092	0	0	0
		6	1.583	3.903	0	0	0	0	0.587	0	0.642	0	0	0	0	0	0.052	0.486	0	0	0	0
		7	9.595	1.369	0	0	0	3.073	1.024	0	0	0	18.197	3.556	15.754	0	5.369	0.82	0	0	0	0
		8	15.412	2.763	0	6.475	0	12.791	0	0	1.875	0	0.99	13.124	1.692	0	2.004	0	1.37	0	0	0
Fig. 1d			time point
Day 4			1	2	3	4	5	6	7	8	9	10	11	12	13	14	15	16	17	18	19	20
	Young mice	1	38.243	13.086	0	0	0	0	0	0	0	0	0	2.1	0	3.937	0	0	0	0	0	0
		2	18.05	0.404	41.131	0.825	0	0	6.987	0	0	0	0.616	3.835	0	0	1.039	2.895	0.668	0	0	0
		3	32.103	13.067	0	0	14.337	0	4.535	0	0	0	12.504	0	0	0	0	0	0	0	0	0
		4	26.005	14.568	0	0	0	0	0	2.221	0	0	0	0	0	0	0	0	0	0	0	0
		5	17.213	11.449	0	4.73	0	0	0	0	0	0	0	0	0	0	0	0	0	0.679	0	0
		6	24.243	12.552	2.206	0	0	3.753	1.168	0	0	0	0	0	0	0	0	0	0	0	0	2.621
		7	11.745	1	0.654	0.635	0.801	0	0	0	0	0	0	0	0	0	1.522	0.761	0	0	0	0
		8	10.496	5.665	2.228	0	1.502	0	0	0	0	0	0	0	0	0	0	0	0	0	0	0
	Aged mice	1	11.814	2.576	0	0	0	0	0	0	0	0	0	0	0	0	0	0	0	0	0	0
		2	18.77	7.219	0	0	0	2.557	0	1.199	0	0	1.805	1.662	1.16	0	0	0	0	0	0	0
		3	0	0	0.652	1.04	0	0	0	0	0	0	0	0	0	0	0	0	0	0	0	0
		4	19.19	37.085	0	0.839	0.737	0	0.454	0	0	0	0	0	0	0	0	0	0	0	0	0
		5	12.312	1.607	0	1.974	1.502	0	0	0	0	0	0	0	0	0	0	0	0	0	0	0
		6	9.495	0	0	0	1.168	2.36	0	1.735	0.875	0	0	0	0	0	2.895	0	0	0	0	0
		7	6.333	0	1.333	1.009	1.101	0	0	0	0	1.502	0	0	0	0	0	0	0	0	1.221	0
		8	4.048	1.974	2.35	3.26	0	0	0	0	0	0	0	0	0	0	0	0	0	0	0	0
Fig. 1e			time point
Day 1-4			1	2	3	4
	Young mice	1	13.1469	11.2169	7.7366	2.8683
		2	13.0268	7.5248	8.1051	3.8225
		3	18.2828	10.1867	11.2207	3.8273
		4	8.17055	9.34905	4.2241	2.1397
		5	11.1202	11.9179	5.9216	1.70355
		6	10.529	10.4535	7.04185	2.32715
		7	16.0146	8.2479	3.37795	0.8559
		8	16.8919	9.3663	5.14775	0.99455
	Aged mice	1	6.06195	3.2474	1.56595	0.7195
		2	11.4229	11.9101	7.1288	1.7186
		3	7.4824	2.96185	0.4004	0.0846
		4	12.1453	12.9982	1.4122	2.91525
		5	5.47995	5.3309	0.2875	0.86975
		6	6.16655	2.4235	0.36265	0.9264
		7	4.33475	6.97635	2.93785	0.62495
		8	5.3523	2.4375	3.07874	0.5816
Fig. 1f			time point
Day 1			1	2	3	4	5	6	7	8	9	10	11	12	13	14	15	16	17	18	19	20
normalized	Young mice	1	0.705817	1	0.490567	0.24601	0.554101	0.179586	0.145433	0.253151	0.396048	0.0405295	0.015343	0.636559	0	0	0	0.213218	0.0126585	0	0	0.0128635
		2	0.762486	1	0.58482	0.742768	0.463872	0.188196	0	0.619696	0.0815784	0.490499	0.890722	0	0	0	0	0	0	0	0	0
		3	0.911237	0.988103	1	0.517	0.211432	0.31278	0.193364	0.476029	0.668984	0.40251	0.275899	0	0.0818849	0.674524	0.0834464	0	0	0	0	0
		4	1	0.559858	0.100807	0.0678571	0.530822	0.37456	0.346967	0	0	0.0866928	0.0154354	0	0	0.0214775	0.0902153	0.648068	0.0356898	0.098092	0.0157779	0.00501468
		5	1	0.599617	0.264809	0.772502	0.248564	0	0	0.24841	0.178036	0.0410311	0.255277	0.848445	0.0471945	0.0378833	0.0204715	0.076581	0.0119307	0.0173898	0.0837791	0.143719
		6	0.657172	1	0.542873	0.4499	0.0916351	0.172563	0.127348	0.473812	0.258421	0	0	0	0.026054	0.10174	0.316105	0.386884	0.092795	0	0	0
		7	1	0.962128	0.430991	0.848469	0.125512	0.0377672	0.0928102	0	0	0.0608856	0.0767954	0.0877661	0.429562	0.143608	0.548391	0.225573	0.46382	0.276581	0.861983	0.0588891
		8	0.919111	0.685086	0.933168	0.444714	0.313831	0.367745	0.13527	1	0.205985	0	0	0.769896	0	0	0.339332	0.178487	0	0	0	0.0141878
	Aged mice	1	0.313781	0.835384	0.319782	0.124512	1	0.342534	0.79663	0	0.308131	0.280528	0.0117012	0.724322	0	0.0793579	0	0.39839	0	0.29933	0.228173	0
		2	0.939147	0.497464	1	0.752694	0.603323	0.901974	0.266006	0.37114	0.849814	1.03038	0	0	0.805895	0.417368	0.120167	0	0.180476	0.460609	0.590917	0.556642
		3	0.673224	0.363707	0.317623	0.300046	0.726184	0	0.726958	0	0.769627	0.444672	0	1.00014	0.272587	0	0.424317	0.244308	0.411885	0.139299	0	0
		4	0.636602	1	0.653103	0.587561	0.383622	0.0817563	0.0116763	0.470181	0.0322972	0.31308	0.270406	0.582582	0.0604745	0	0.169857	0.0230662	0	0	0	0.0751471
		5	1	0.563913	0.256927	0.0803144	0.803671	0.291266	0.479296	0	0	0.120713	0.050191	0.0881746	0.233566	0.140605	0.433101	0	0.0650332	0	0.205902	0
		6	0.647164	0.0452341	0.559861	0.666565	0.424976	1	0.106091	0.413131	0.0238423	0.0268545	0.555215	0.476847	0.249706	0	0	0.774493	0.25716	0.0466636	0	0.0227702
		7	1	0.368607	0.234026	0.641291	0.160336	0	0.652899	0	0.246049	0.0963362	0	0.131627	0.503291	0	0.101674	0.132352	0	0.0694408	0.154739	0
		8	1	0.590791	0.367422	0.053927	0.0333111	0.12525	0.0781331	0.0585165	0	0	0	0.375898	0.126989	0.21767	0.531757	0.0216152	0	0.225923	0.0467836	0.108039
inanimate novelty
Fig. 1g			time point
Day 1			1	2	3	4	5	6	7	8	9	10	11	12	13	14	15	16	17	18	19	20
	Young mice	1	7	3	9	5	3	2	3	2	1	1	2	4	1	0	3	1	1	1	2	0
		2	9	0	3	1	0	7	4	2	1	2	0	4	3	1	1	0	1	1	2	1
		3	6	1	1	1	4	1	3	0	1	3	0	0	2	2	1	3	3	4	0	1
		4	5	2	4	4	5	4	5	1	3	3	3	4	2	2	4	1	3	4	2	1
		5	6	1	4	4	2	8	5	4	7	6	4	3	6	3	2	6	3	3	4	4
		6	2	3	3	3	2	2	3	4	1	4	2	6	2	4	2	3	1	0	3	3
		7	12	2	8	6	5	5	3	4	1	3	4	6	6	2	2	3	3	1	2	3
		8	6	1	5	5	2	2	3	0	4	2	1	1	0	2	2	3	2	1	1	0
	Aged mice	1	8	2	0	1	4	1	0	2	0	1	2	2	1	0	1	4	4	2	0	1
		2	2	4	1	4	1	7	6	3	1	9	3	4	3	3	2	5	4	5	1	3
		3	4	0	1	0	0	0	4	2	1	3	1	1	3	1	3	3	2	2	1	1
		4	5	4	3	2	5	2	3	3	4	1	3	2	1	1	1	2	2	2	2	2
		5	0	1	0	2	1	3	1	3	1	2	3	0	1	3	1	2	0	0	2	1
		6	2	2	2	2	3	5	1	1	1	4	2	2	1	1	6	1	1	3	4	3
		7	1	3	1	0	2	3	2	2	2	1	3	1	2	1	2	1	0	3	1	0
		8	1	2	0	1	0	1	3	2	2	2	2	0	0	1	1	0	1	0	1	4
Fig. 1h			time point
Day 2			1	2	3	4	5	6	7	8	9	10	11	12	13	14	15	16	17	18	19	20
	Young mice	1	5	1	3	2	3	5	3	4	2	4	5	3	2	1	0	1	1	0	4	1
		2	6	1	1	1	1	1	0	2	0	1	0	0	2	3	0	1	1	6	0	0
		3	6	1	1	6	1	0	2	0	1	1	4	0	4	1	5	1	1	3	0	0
		4	3	3	4	2	2	6	4	5	3	2	1	3	2	1	0	3	2	4	1	3
		5	4	1	0	4	2	4	2	3	3	3	7	2	5	3	2	0	3	2	1	4
		6	6	3	1	3	1	2	3	3	2	3	3	0	3	1	4	4	2	3	1	3
		7	8	2	3	1	3	1	2	2	5	5	3	2	2	1	4	3	1	2	3	6
		8	4	5	4	6	4	1	1	0	1	4	3	0	0	0	0	4	0	3	1	3
	Aged mice	1	1	0	0	0	5	2	2	0	0	1	5	4	2	1	3	1	1	1	1	1
		2	3	0	1	2	0	2	1	2	2	2	0	2	2	2	0	0	0	3	1	1
		3	2	0	1	0	1	0	1	1	0	0	1	1	0	0	1	1	1	0	1	1
		4	1	0	1	1	1	2	1	1	4	1	2	0	1	0	2	1	1	1	2	2
		5	1	0	0	1	0	1	1	4	3	0	1	2	2	1	1	1	0	0	2	2
		6	1	0	1	1	4	2	0	1	3	2	2	2	1	4	3	2	3	6	3	1
		7	1	0	1	4	1	3	1	2	2	4	2	0	1	3	0	0	2	1	1	1
		8	1	0	1	1	1	0	0	0	2	2	1	1	1	2	1	1	2	1	0	2
Fig. 1i			time point
Day 3			1	2	3	4	5	6	7	8	9	10	11	12	13	14	15	16	17	18	19	20
	Young mice	1	5	2	2	1	3	1	0	3	3	1	4	0	1	0	1	2	2	2	2	1
		2	3	2	0	3	0	3	1	3	2	2	0	2	2	2	0	3	0	1	1	1
		3	4	3	2	0	1	0	4	0	1	0	1	0	1	0	0	1	0	2	1	0
		4	4	1	1	3	2	3	4	1	2	2	0	3	0	2	1	1	1	1	2	2
		5	3	1	3	3	2	1	4	3	2	2	2	0	2	3	2	1	0	3	2	2
		6	3	4	4	2	2	1	0	1	3	1	2	3	3	0	2	0	2	3	0	0
		7	3	2	5	3	6	5	2	2	2	4	2	3	3	2	5	4	4	2	2	4
		8	3	2	2	2	2	2	2	4	2	3	4	3	4	3	5	2	2	2	2	2
	Aged mice	1	2	1	0	1	1	1	1	0	1	2	2	2	0	0	2	3	1	0	3	2
		2	1	0	1	0	1	1	2	1	1	2	1	2	1	1	1	0	3	0	1	0
		3	2	1	1	1	0	1	1	0	1	1	0	0	1	2	2	1	2	3	1	1
		4	2	1	1	1	1	0	1	2	1	2	1	3	2	4	1	1	1	1	4	2
		5	1	0	2	2	1	1	3	1	1	2	3	0	3	1	1	0	1	1	1	1
		6	4	2	1	3	1	1	1	2	3	2	2	1	1	0	1	4	1	1	0	2
		7	1	1	0	1	3	0	1	0	1	0	1	1	1	1	0	1	0	2	1	1
		8	3	1	1	0	1	1	1	1	1	0	1	2	0	1	1	1	1	2	1	0
Fig. 1j			time point
Day 4			1	2	3	4	5	6	7	8	9	10	11	12	13	14	15	16	17	18	19	20
	Young mice	1	2	2	4	1	3	1	6	1	0	0	4	2	1	1	0	2	1	2	2	3
		2	4	1	2	0	0	1	2	0	1	2	1	3	2	1	1	0	2	0	1	0
		3	2	1	0	1	1	0	1	1	1	6	0	6	1	0	1	3	0	1	0	2
		4	3	0	2	3	3	1	2	1	2	1	1	2	3	1	3	0	1	1	3	1
		5	2	2	0	3	3	3	3	1	1	2	4	2	3	2	1	2	0	3	3	2
		6	4	1	2	4	3	0	2	1	2	5	2	1	3	4	2	5	1	5	7	1
		7	3	4	5	5	6	4	3	7	2	0	3	1	1	2	2	3	2	1	4	1
		8	6	2	2	2	2	1	1	4	2	3	3	3	3	3	4	2	1	2	1	1
	Aged mice	1	2	0	0	0	2	1	2	0	1	0	2	1	0	4	2	1	1	0	1	0
		2	1	2	1	1	3	1	3	1	0	4	1	5	3	4	4	2	1	3	0	3
		3	1	0	1	0	0	0	1	1	0	0	1	0	2	1	1	1	1	1	0	1
		4	3	1	1	0	0	0	1	0	1	5	0	1	2	0	2	0	1	2	0	1
		5	1	1	0	3	1	4	1	2	1	2	2	0	0	2	1	2	0	0	2	1
		6	2	3	1	2	1	3	1	1	1	4	2	2	1	1	4	1	1	3	3	3
		7	3	2	1	0	1	3	2	2	2	1	3	1	2	1	2	1	0	3	1	0
		8	2	1	1	2	0	2	3	2	2	2	0	1	0	1	0	0	0	0	2	3
Fig. 1k			time point
Day 1-4			1	2	3	4
	Young mice	1	2.55	2.5	1.8	1.9
		2	2.15	1.35	1.55	1.2
		3	1.85	1.9	1.05	1.4
		4	3.1	2.7	1.8	1.7
		5	4.25	2.75	2.05	2.1
		6	2.65	2.55	1.8	2.75
		7	4.05	2.95	3.25	2.95
		8	2.15	2.2	2.65	2.4
	Aged mice	1	1.8	1.55	1.25	1
		2	3.55	1.3	1	2.15
		3	1.65	0.65	1.1	0.65
		4	2.5	1.25	1.6	1.05
		5	1.35	1.15	1.3	1.3
		6	2.35	2.1	1.65	2
		7	1.55	1.5	0.85	1.55
		8	1.2	1	1	1.2
Fig. 1l			time point
Day 1			1	2	3	4	5	6	7	8	9	10	11	12	13	14	15	16	17	18	19	20
normalized	Young mice	1	0.777778	0.333333	1	0.555556	0.333333	0.222222	0.333333	0.222222	0.111111	0.111111	0.222222	0.444444	0.111111	0	0.333333	0.111111	0.111111	0.111111	0.222222	0
		2	1	0	0.333333	0.111111	0	0.777778	0.444444	0.222222	0.111111	0.222222	0	0.444444	0.333333	0.111111	0.111111	0	0.111111	0.111111	0.222222	0.111111
		3	1	0.166667	0.166667	0.166667	0.666667	0.166667	0.5	0	0.166667	0.5	0	0	0.333333	0.333333	0.166667	0.5	0.5	0.666667	0	0.166667
		4	1	0.4	0.8	0.8	1	0.8	1	0.2	0.6	0.6	0.6	0.8	0.4	0.4	0.8	0.2	0.6	0.8	0.4	0.2
		5	0.75	0.125	0.5	0.5	0.25	1	0.625	0.5	0.875	0.75	0.5	0.375	0.75	0.375	0.25	0.75	0.375	0.375	0.5	0.5
		6	0.333333	0.5	0.5	0.5	0.333333	0.333333	0.5	0.666667	0.166667	0.666667	0.333333	1	0.333333	0.666667	0.333333	0.5	0.166667	0	0.5	0.5
		7	1	0.166667	0.666667	0.5	0.416667	0.416667	0.25	0.333333	0.0833333	0.25	0.333333	0.5	0.5	0.166667	0.166667	0.25	0.25	0.0833333	0.166667	0.25
		8	1	0.166667	0.833333	0.833333	0.333333	0.333333	0.5	0	0.666667	0.333333	0.166667	0.166667	0	0.333333	0.333333	0.5	0.333333	0.166667	0.166667	0
	Aged mice	1	1	0.25	0	0.125	0.5	0.125	0	0.25	0	0.125	0.25	0.25	0.125	0	0.125	0.5	0.5	0.25	0	0.125
		2	0.222222	0.444444	0.111111	0.444444	0.111111	0.777778	0.666667	0.333333	0.111111	1	0.333333	0.444444	0.333333	0.333333	0.222222	0.555556	0.444444	0.555556	0.111111	0.333333
		3	1	0	0.25	0	0	0	1	0.5	0.25	0.75	0.25	0.25	0.75	0.25	0.75	0.75	0.5	0.5	0.25	0.25
		4	1	0.8	0.6	0.4	1	0.4	0.6	0.6	0.8	0.2	0.6	0.4	0.2	0.2	0.2	0.4	0.4	0.4	0.4	0.4
		5	0	0.333333	0	0.666667	0.333333	1	0.333333	1	0.333333	0.666667	1	0	0.333333	1	0.333333	0.666667	0	0	0.666667	0.333333
		6	0.333333	0.333333	0.333333	0.333333	0.5	0.833333	0.166667	0.166667	0.166667	0.666667	0.333333	0.333333	0.166667	0.166667	1	0.166667	0.166667	0.5	0.666667	0.5
		7	0.333333	1	0.333333	0	0.666667	1	0.666667	0.666667	0.666667	0.333333	1	0.333333	0.666667	0.333333	0.666667	0.333333	0	1	0.333333	0
		8	0.25	0.5	0	0.25	0	0.25	0.75	0.5	0.5	0.5	0.5	0	0	0.25	0.25	0	0.25	0	0.25	1

## Sheet: Fig. 2
Fig. 2c	Young	Aged		Fig. 2d	Young	Aged		Fig. 2f	Young	Aged		Fig. 2g	Young	Aged
VTA	3.711	4.815		VTA	0.569554	0.455269		SNc	3.329	4.628		SNc	0.0274252	0.0305702
frequency	7.41	1.284		coeffient	0.15903	1.70437		frequency	3.74	0.303		coeffient	0.0611915	0.764998
	4.461	0.997			0.0213647	1.53303			3.014	3.86			0.0467134	0.0218372
	4.078	4.241			0.0571582	0.0417621			4.204	2.128			0.0671216	0.0813249
	6.394	4.299			0.123999	0.162049			3.448	2.93924			0.0206932	0.0370344
	5.459	3.571			0.125186	0.144342			3.882	2.739			0.0186669	0.100917
	2.963	4.762			0.12522	0.0776257			3.295	1.854			0.132494	0.0397189
	3.555	1.7			0.0651307	0.0293334			3.874	3.262			0.284089	0.0714265
	4.356	2.447			0.039609	0.565328			3.733	3.201			0.0522767	0.103845
	3.183	3.929			0.0465101	0.269241			3.861	3.232			0.0799202	0.0382132
	3.121	3.809			0.0473551	0.428513			2.547	2.814			0.0511566	0.0687578
	3.782	1.738			0.170183	0.120163			2.849	3.959			0.0560625	0.0766304
	4.228	2.15			0.279229	0.0764217			2.916	2.293			0.364404	0.0985532
	3.768	4.996			0.583796	0.216221			4.499	3.259			0.0968434	0.086664
	6.802	2.224			1.32734	0.708058			5.057	4.064			0.0838905	0.0351953
	2.868	3.361			0.853545	0.181267			4.954	0			0.0559277
	4.505	0.625			0.0555999	0.802662			3.954				0.035029
	4.058	2.318			0.930795	0.163304			4.497				0.217582
	1.902	3.855			0.0870881	0.276217			5.231				0.0270173
	0	3.109				Note
		0
		0
		0
		0
		0
		0
		0
Note: Because the spike amplitude of one VTA cell from an aged mouse was too small, the spikes could not be detected by the template search using the Clampfit. The spikes of this cell were detected by eye, and only the frequency was manually calculated. The spike intervals were not measured due to technical difficulties and the coeffient was therefore not obtained.

## Sheet: Fig.3
social novelty
Fig. 3c			time point
Day 1			1	2	3	4	5	6	7	8	9	10	11	12	13	14	15	16	17	18	19	20
	mCherry mice	1	34.074	28.276	23.683	11.876	26.75	8.67	7.021	12.221	0	10.293	0.611	0	0	0	19.12	1.957	0.741	30.731	0	0.621
		2	26.515	40.347	21.903	18.152	3.697	6.962	5.138	19.117	12.754	15.61	3.744	0	1.051	4.105	10.427	0	0	0	0	0
		3	32.823	41.201	18.456	36.334	5.375	1.617	3.974	0	23.484	9.66	19.862	11.844	18.395	6.15	0	2.607	3.289	3.758	36.913	2.522
		4	24.311	33.028	44.988	21.44	15.13	17.729	6.521	48.21	16.359	8.605	0	0	0	0	9.931	0	0	37.117	0	0.684
		5	36.797	22.064	9.744	28.427	9.147	0	0	9.141	0.753	2.818	0.439	0.64	1.737	1.394	6.551	1.51	9.393	11.221	3.083	5.288
		6	30.695	20.257	23.543	29.902	18.674	7.576	0	24.947	0	0	0	0	23.484	0	3.284	19.746	25.858	0	0	0
		7	44.118	47.84	48.416	25.031	10.237	15.143	9.362	23.047	4.04	0	0	0	3.965	32.657	32.389	19.488	13.358	0	0	0
		8	36.792	20.598	13.709	12.497	19.53	13.781	12.766	0	3.319	23.844	1.313	3.609	0	0.79	0	3.19	0.568	0	0.581	0.185
		9	20.886	24.516	10.827	31.585	10.163	0	0	10.157	0.837	3.131	0.488	0.711	1.93	1.549	7.279	1.678	10.437	34.69	3.425	5.876
	hM4Di mice	1	0	5.362	43.373	31.351	22.593	2.101	35.392	29.839	6.068	0	0	0	0	4.701	7.749	0	0	0.34	54.1	3.531
		2	27.935	28.358	1.278	0.926	4.988	0	0	0	0	0	0	0	0	0	7.825	21.039	0	0	1.862	0
		3	15.985	2.196	2.937	2.983	3.025	1.403	0	0	0	0	0	0	0	0	0	0	3.817	0	0	0
		4	5.903	0	0	1.007	0	0	0	2.813	0.501	0	0	1.277	0.734	0	0	0	2.108	2.581	0	0
		5	48.446	43.282	8.507	30.917	0	9.1	10.051	0	25.015	9.669	1.121	1.125	7.958	0	0	0	0	0	0	0
		6	38.731	30.639	5.057	31.428	4.901	0	3.151	0	2.409	0	0	11.443	0.435	10.987	0	8.644	0	6.554	0	0
		7	4.81	5.459	11.901	0	2.42	0	8.23	0	0.879	0	0	0	0	0	0	3.552	0	0	0	0
		8	45.598	37.203	17.939	9.186	15.617	35.863	12.018	4.627	1.71	0	0	0	0	3.102	0	0	0	0	0	0
		9	25.248	1.585	18.771	3.589	4.089	0	0.683	2.443	6.023	0.905	0	14.388	7.845	0.656	9.732	0	4.661	6.181	2.363	1.376
Fig. 3d			time point
Day 2			1	2	3	4	5	6	7	8	9	10	11	12	13	14	15	16	17	18	19	20
	mCherry mice	1	13.562	9.765	20.585	7.404	18.976	0	2.152	1.247	0.391	28.531	0	0	0	7.052	1.389	7.008	0	4.247	0.526	0
		2	16.851	21.153	4.821	12.603	3.125	1.973	0	0.653	1.987	0.457	0	0	0.418	0	0	0	6.514	9.533	2.752	0
		3	29.29	25.832	13.218	10.298	3.352	0.855	0	0.946	0.931	1.171	11.904	1.224	17.362	0	2.875	0	22.957	7.03	7.099	4.395
		4	22.319	14.746	41.917	4.879	14.818	0	2.822	0	0	31.925	0	0.671	0	4.83	3.647	26.208	10.713	2.981	0	0
		5	33.177	7.428	4.89	7.459	2.101	0.653	5.789	1.069	5.589	0.331	2.055	1.99	0.977	0	0	1.994	4.282	1.079	0.193	0.343
		6	22.258	11.975	11.56	27.697	3.168	0	1.544	4.801	12.499	0	0	0	12.52	7.03	0	12.621	0	0	0	0
		7	11.717	9.376	9.055	15.446	3.852	28.149	20.406	15.768	8.455	0	0	0	3.682	12.013	6.691	0	2.429	0	0	0
		8	29.725	2.725	12.285	16.857	4.325	0.7	0	2.236	0	0	4.313	0.185	0	6.85	5.734	0	3.215	6.837	0	1.657
		9	19.033	8.367	9.768	4.069	8.353	0.881	0	0.661	8.696	23.884	1.634	1.567	1.184	0	0	5.057	0	3.057	0.309	0.535
	hM4Di mice	1	34.154	3.904	4.354	12.565	20.595	20.615	13.368	5.429	0.983	0	0	0	5.231	0.235	5.982	0	0	0	0	3.194
		2	25.617	19.92	2.725	0	3.578	0	0.395	0	0.862	0.734	0	0	1.695	0	7.236	5.163	0	0	0.435	0
		3	12.164	0.279	0.354	0.87	3.024	0.665	0	1.225	0.28	1.869	3.742	0	0	0	0	0	2.419	0	0	0
		4	3.696	3.151	0	0.245	0	0	0	2.56	0.117	0	1.297	1.57	0	0	0	0	0	0.998	0.197	0
		5	29.772	3.427	6.578	6.641	0	0.23	1.701	0	5.907	5.225	0	0	0	0	0	0	0	0.19	5.754	0
		6	20.028	5.469	2.675	4.373	0.965	0	2.46	0	0	0	0	1.208	0	0	0	0.555	0	6.641	0.13	2.937
		7	13.555	4.673	2.569	3.151	0.854	0	0.395	0	0.862	0.734	0	0	0	0	0	1.983	0	0	0.435	0
		8	25.456	19.178	7.279	10.884	8.062	20.166	1.608	3.731	0	0	0	0	0	0	0	0	0	0	0	0
		9	8.694	1.492	1.66	0.713	3.13	0	0.225	0.28	1.869	0.419	1.907	4.573	1.937	0.238	8.256	0	0	8.549	4.71	0.33
Fig. 3e			time point
Day 3			1	2	3	4	5	6	7	8	9	10	11	12	13	14	15	16	17	18	19	20
	mCherry mice	1	10.651	2.032	20.341	3.784	11.031	0	3.237	0.875	1.758	0	1.582	0	0	1.724	0.449	0.085	1.082	0	0	0
		2	5.923	19.375	4.488	2.029	2.42	1.559	0.461	1.766	0.246	5.492	5.157	2.334	0	0	0	0	0	0	0	0.159
		3	12.401	22.906	4.319	5.881	3.008	0	0	2.686	0	20.499	4.306	0.733	1.596	0	3.746	5.112	0.665	5.217	1.148	12.22
		4	14.97	1.655	26.915	1.686	5.75	0	3.892	3.513	6.208	3.397	1.514	0	0	1.651	0	0	16.096	0	0.329	0
		5	32.386	2.26	4.301	3.34	0.396	0.215	0	0	1.345	2.063	0.448	0	0	1.84	0.201	2.714	0.208	0.48	1.872	0.832
		6	16.128	8.643	1.071	12.421	2.251	0	2.28	0	5.77	0	0	0	0	1.521	0.84	3.243	0	0	0	2.778
		7	5.716	9.094	0.468	4.45	3.626	7.884	8.901	1.574	0	0.483	0	0	0	9.919	10.297	8.289	0	0	0	3.014
		8	20.282	0.956	10.307	9.342	3.906	0.206	5.537	5.405	0	0.32	0.452	0	1.53	0	1.491	0	0	0.818	0	0
		9	5.577	6.839	6.975	0	0.734	0.861	0	0	1.751	0	2.566	0.203	0	0	0.396	4.982	12.291	0.433	0.338	0.492
	hM4Di mice	1	27.826	0.342	3.827	8.557	17.865	6.543	6.188	0.383	0.671	0	0	0	3.746	0.178	4.274	0	0	0	0	0.547
		2	11.535	4.761	0.324	0	2.729	0	0.299	0	0.361	4.891	0	0	0.884	0	2.129	0.272	0	0	0.374	0
		3	6.052	0	0	0.295	0.281	0.287	0	1.067	0	0	2.402	0	0	0	0	1.636	0.724	0	0	0
		4	3.62	1.094	0	0	0	0	0	0	0	0	0.545	0.923	0	0	0	0	0	0.263	0	0
		5	16.411	1.917	2.626	6.278	0	0.18	0.446	0	3.117	0	0	0	0	0	0	1.984	0	0.15	1.038	0
		6	12.467	0.379	1.426	2.963	0.66	0	0.035	0	0	0.474	0	0.193	0	0	0	0	0	3.05	0	2.266
		7	0.746	1.916	2.436	1.648	0.83	0	0.363	0	0.475	1.078	0	0	0	0	0	0.533	0	0	0.141	0
		8	18.025	19.016	0.367	5.871	5.67	18.21	1.405	0.866	0	0	0	0	0	0	0	0	0	0	0	0
		9	0.748	1.142	1.076	0.016	0	0	0.128	0.121	1.286	0	0.149	3.626	1.49	0	0.605	0.357	0	1.81	2.521	0.305
Fig. 3f			time point
Day 4			1	2	3	4	5	6	7	8	9	10	11	12	13	14	15	16	17	18	19	20
	mCherry mice	1	2.723	1.619	17.561	1.063	6.252	0	1.523	0.55	1.249	0.814	0	0	0	1.652	0.422	0	0	1.289	0	0
		2	5.228	7.237	0.812	0.458	1.008	0.997	0.441	1.181	0.117	0	0	0	0	0	0	0	1.489	4.306	2.004	0
		3	5.878	17.23	3.843	4.372	0.872	0	0	0.407	0	0.229	2.814	0.173	5.355	0	0.621	0.465	5.185	2.439	0.368	0.788
		4	10.844	0.359	12.755	0.601	0.505	0	3.532	0.211	4.363	9.217	0	0	0	1.547	0	0	3.14	1.112	0	0
		5	7.503	0.472	2.857	2.561	0.246	0	0	0	0.796	0.143	0.238	1.075	0.557	0.819	0.175	1.017	0.765	0.284	0	0
		6	9.171	8.114	0.688	5.41	2.14	0	2.229	0	0.401	0	0	0	0.336	0.223	0.552	0.592	0	0	0	0
		7	3.984	5.374	0.233	0.572	1.01	6.785	0.657	0.699	0	0	0	0	0.54	8.434	8.148	3.713	0	0	0	0
		8	7.221	8.384	5.992	2.666	2.633	5.202	4.905	3.395	0	0	0.795	0	0	0	0	0	4.16	0.355	0	1.288
		9	3.551	2.823	3.134	0	0	0.317	0	0	0.46	3.326	0.283	3.164	0.205	0	1.112	1.412	0	2.506	6.197	0
	hM4Di mice	1	13.407	0	1.739	4.295	0	0.328	0.603	0	0	0	0.853	0	4.175	0.206	1.545	0.183	0.373	0	0	0
		2	8.324	3.856	0.163	0	0.107	0	1.81	4.551	0	0	0.127	0	1.187	0	0	0	0.183	0.132	0	0
		3	4.049	0	0	1.277	0	0	0	0	1.737	0	0	0	0.243	0.207	0	0	0	0.586	0	0
		4	2.43	6.103	0	0	0	0	0	0	0.475	0.801	0	0	0.277	1.243	2.207	0	0	0	0	0.262
		5	10.693	0.947	1.787	0.697	0.465	0	0	0	0	0	0	0	0	0	0	0	1.64	1.897	0	0.112
		6	7.606	0.203	0.257	0.366	0	0.895	0	0.451	0	0	0	0	0.332	0	0	0	0	0	0	2.997
		7	11.1	1.755	2.312	0.397	0	0	0	0.28	0	0	0	0	0.521	0	0.202	0	0.442	0	0	0
		8	9.734	7.623	0.156	1.908	0	0	0	0	0	0	0	0	2.463	5.02	0.84	0.797	0	0	0	0
		9	6.732	0.334	0.679	0	2.122	0	0.401	0	0	3.606	0.365	0	0	0	0.121	0	0.298	0.327	0	1.56
Fig. 3g			time point
Day 1-4			1	2	3	4
	mCherry mice	1	10.8323	6.14175	5.974	1.83585
		2	9.4761	4.142	0.962	1.2639
		3	13.9132	8.03695	3.915	2.55195
		4	14.2027	9.1238	4.921	2.4093
		5	8.00735	4.06995	3.883	0.9754
		6	11.3983	6.38365	6.072	1.4928
		7	16.4546	7.35195	2.952	2.00745
		8	8.3536	4.8822	1.297	2.3498
		9	9.00825	4.85275	2.719	1.4245
	hM4Di mice	1	12.325	6.53045	4.04735	1.38535
		2	4.71055	3.418	1.42795	1.022
		3	1.6173	1.34455	0.6372	0.40495
		4	0.8462	0.69155	0.32225	0.6899
		5	9.75955	3.27125	1.70735	0.9119
		6	7.71895	2.37205	1.19565	0.65535
		7	1.86255	1.46055	0.5083	0.85045
		8	9.14315	4.8182	3.4715	1.42705
		9	5.5269	2.4491	0.769	0.82725
Fig. 3h			time point
Day 1			1	2	3	4	5	6	7	8	9	10	11	12	13	14	15	16	17	18	19	20
normalized	mCherry mice	1	1	0.829841	0.695046	0.348536	0.785056	0.254446	0.206052	0.358661	0	0.302078	0.0179316	0	0	0	0.561132	0.0574338	0.0217468	0.90189	0	0.018225
		2	0.657179	1.00001	0.54287	0.4499	0.0916308	0.172554	0.127346	0.473818	0.31611	0.386897	0.0927957	0	0.0260492	0.101743	0.258435	0	0	0	0	0
		3	0.796649	0.999991	0.447946	0.881864	0.130457	0.0392463	0.0964531	0	0.569981	0.234458	0.482072	0.287466	0.446466	0.149267	0	0.0632746	0.0798275	0.0912106	0.895917	0.0612116
		4	0.504275	0.685089	0.933172	0.444723	0.313837	0.367747	0.135263	1	0.339329	0.178491	0	0	0	0	0.205996	0	0	0.769906	0	0.014188
		5	1.00001	0.59962	0.264807	0.772544	0.248583	0	0	0.24842	0.0204638	0.0765831	0.0119304	0.0173929	0.0472054	0.0378839	0.178033	0.0410364	0.255268	0.304947	0.0837849	0.143709
		6	1.00001	0.659949	0.767003	0.974172	0.608377	0.246817	0	0.812744	0	0	0	0	0.765081	0	0.106989	0.643301	0.842423	0	0	0
		7	0.911224	0.9881	0.999996	0.516997	0.211438	0.312767	0.193365	0.476019	0.0834432	0	0	0	0.0818941	0.674506	0.668971	0.40251	0.2759	0	0	0
		8	0.99997	0.559833	0.372597	0.339656	0.530806	0.374554	0.346967	0	0.0902071	0.648056	0.035686	0.098089	0	0.0214714	0	0.086701	0.0154377	0	0.015791	0.00502811
		9	0.602076	0.706717	0.312107	0.910493	0.292966	0	0	0.292793	0.024128	0.0902566	0.0140675	0.0204958	0.0556356	0.0446526	0.20983	0.0483713	0.300865	1	0.0987316	0.169386
	hM4Di mice	1	0	0.0991128	0.801719	0.579501	0.417616	0.0388355	0.654196	0.551553	0.112163	0	0	0	0	0.0868946	0.143235	0	0	0.00628466	1	0.065268
		2	0.985084	1	0.0450666	0.0326539	0.175894	0	0	0	0	0	0	0	0	0	0.275936	0.741907	0	0	0.0656605	0
		3	1	0.137379	0.183735	0.186612	0.18924	0.0877698	0	0	0	0	0	0	0	0	0	0	0.238786	0	0	0
		4	1	0	0	0.170591	0	0	0	0.476537	0.0848721	0	0	0.216331	0.124344	0	0	0	0.357107	0.437235	0	0
		5	1	0.893407	0.175598	0.638174	0	0.187838	0.207468	0	0.516348	0.199583	0.0231392	0.0232217	0.164265	0	0	0	0	0	0	0
		6	1	0.791072	0.130567	0.811443	0.126539	0	0.081356	0	0.0621982	0	0	0.295448	0.0112313	0.283675	0	0.22318	0	0.169218	0	0
		7	0.404168	0.458701	1	0	0.203344	0	0.691539	0	0.0738593	0	0	0	0	0	0	0.298462	0	0	0	0
		8	1	0.815891	0.393416	0.201456	0.342493	0.786504	0.263564	0.101474	0.0375016	0	0	0	0	0.0680293	0	0	0	0	0	0
		9	1	0.0627772	0.743465	0.14215	0.161953	0	0.0270516	0.0967601	0.238554	0.0358444	0	0.569867	0.310718	0.0259823	0.385456	0	0.184609	0.244811	0.0935916	0.0544994
inanimate novelty
Fig. 3i			time point
Day 1			1	2	3	4	5	6	7	8	9	10	11	12	13	14	15	16	17	18	19	20
	mCherry mice	1	4	4	1	2	2	2	1	2	4	3	2	1	3	1	1	1	2	3	1	3
		2	7	0	3	3	3	2	1	1	5	2	5	2	2	4	2	2	0	3	2	2
		3	3	1	1	0	4	1	2	4	1	1	2	3	1	1	0	1	2	2	0	2
		4	5	3	5	5	2	3	2	3	3	2	2	3	1	3	1	1	3	3	1	1
		5	8	3	3	2	0	4	1	2	5	2	2	2	2	2	4	1	1	1	0	1
		6	4	5	1	6	2	4	3	3	2	5	1	2	1	2	5	3	2	1	1	1
		7	3	3	7	6	4	3	6	3	4	5	3	4	2	1	2	3	3	1	3	2
		8	4	1	4	2	2	2	2	3	0	2	2	1	2	1	1	1	1	2	3	1
		9	4	0	1	4	2	1	2	0	1	1	1	1	3	1	1	2	1	0	1	0
	hM4Di mice	1	5	3	2	3	2	3	2	1	4	1	1	0	0	2	0	2	0	1	1	2
		2	3	1	2	2	1	1	2	0	2	3	0	1	3	1	1	1	1	2	0	2
		3	2	1	1	0	1	0	1	0	1	1	0	0	1	0	1	2	1	0	1	2
		4	2	0	0	3	3	3	3	2	1	0	2	1	2	4	2	0	2	2	3	1
		5	2	0	1	0	1	1	2	2	0	0	2	1	0	0	0	1	2	3	0	0
		6	4	2	1	4	2	2	1	4	1	2	1	2	1	1	2	1	1	2	3	2
		7	3	2	4	3	2	1	4	2	0	3	1	2	1	2	1	0	2	1	1	1
		8	2	1	1	2	2	3	3	1	3	2	1	2	1	0	1	1	2	1	2	0
		9	4	2	4	1	1	4	1	1	4	1	3	1	1	1	1	2	4	3	3	2
Fig. 3j			time point
Day 2			1	2	3	4	5	6	7	8	9	10	11	12	13	14	15	16	17	18	19	20
	mCherry mice	1	3	1	0	2	3	3	1	2	1	0	1	1	2	2	0	1	0	2	2	1
		2	3	1	2	0	2	1	1	3	2	1	2	1	0	2	1	1	0	1	0	1
		3	4	0	2	0	1	2	2	0	1	2	1	0	1	1	2	0	1	1	1	0
		4	4	5	2	2	1	2	1	1	0	2	2	2	0	0	1	3	1	2	2	2
		5	3	1	0	3	1	4	4	1	1	3	2	1	1	1	3	1	3	1	1	0
		6	3	0	2	2	3	2	1	0	2	4	2	3	3	2	1	1	2	1	3	1
		7	5	1	4	3	2	1	0	5	2	0	1	2	3	3	0	1	1	2	2	3
		8	3	1	2	2	2	2	1	1	2	1	1	1	1	1	1	2	1	1	0	1
		9	3	2	2	2	1	0	0	2	0	1	2	0	1	1	1	0	2	2	1	1
	hM4Di mice	1	3	3	0	1	2	2	0	3	1	2	1	3	3	1	3	2	1	1	4	4
		2	2	1	1	0	1	1	2	1	0	0	0	1	1	0	1	2	0	1	1	1
		3	3	0	1	0	1	0	1	1	0	1	1	0	0	1	0	2	2	1	1	1
		4	2	2	3	2	1	1	1	1	1	1	0	2	1	1	3	1	0	1	1	2
		5	0	1	0	1	0	2	0	1	1	1	1	1	1	0	1	2	3	0	2	1
		6	3	2	1	1	0	2	1	2	1	1	2	0	1	1	1	1	1	0	1	1
		7	0	0	4	0	3	1	2	0	1	0	1	2	1	3	1	2	4	1	0	0
		8	2	1	0	2	1	2	2	1	0	2	0	2	0	1	2	2	1	1	1	2
		9	2	2	1	2	1	0	1	1	1	1	1	2	1	3	0	0	1	3	0	0
Fig. 3k			time point
Day 3			1	2	3	4	5	6	7	8	9	10	11	12	13	14	15	16	17	18	19	20
	mCherry mice	1	3	2	1	0	2	3	0	0	1	1	1	2	1	1	3	1	1	2	4	2
		2	2	2	2	2	1	1	3	2	1	1	3	1	0	2	1	1	1	3	3	1
		3	1	1	0	1	3	3	3	2	1	1	0	2	2	3	2	3	2	3	2	1
		4	2	2	2	0	1	1	1	1	1	0	1	1	2	1	0	1	0	1	1	1
		5	2	1	0	1	0	1	3	1	1	1	1	2	1	1	1	1	1	2	1	0
		6	3	2	2	2	0	1	0	1	1	1	2	2	1	2	0	1	1	0	0	2
		7	5	1	1	1	4	2	1	1	1	0	1	2	2	1	2	0	1	0	1	3
		8	2	1	1	1	2	1	3	0	0	1	1	0	3	0	0	1	1	1	1	1
		9	2	1	3	2	1	1	0	1	2	2	0	1	0	1	1	1	0	1	1	1
	hM4Di mice	1	1	0	1	2	1	2	1	0	0	2	0	1	1	3	0	2	1	1	1	1
		2	4	2	2	4	1	3	1	2	1	1	2	1	1	1	3	3	0	3	2	3
		3	2	1	1	1	0	3	1	1	1	1	2	2	3	1	1	2	1	1	1	1
		4	2	1	0	1	2	0	1	2	1	2	1	1	0	1	2	2	1	0	1	1
		5	2	1	0	0	1	2	0	1	1	0	1	1	1	0	1	0	1	1	1	0
		6	0	0	1	2	0	0	1	0	1	0	1	0	1	1	1	1	1	1	0	2
		7	1	1	1	4	0	8	1	1	1	0	1	2	2	1	2	0	1	0	1	3
		8	4	1	1	1	2	1	1	2	0	1	1	0	1	0	1	1	1	1	1	1
		9	2	1	3	2	1	1	0	1	2	2	0	1	0	1	1	1	0	1	2	1
Fig. 3l			time point
Day 4			1	2	3	4	5	6	7	8	9	10	11	12	13	14	15	16	17	18	19	20
	mCherry mice	1	3	1	1	1	1	2	1	1	2	0	1	1	2	1	2	2	1	1	2	1
		2	5	1	1	1	2	1	1	0	1	1	1	0	0	2	2	2	1	0	1	3
		3	3	0	0	2	1	1	1	0	1	1	1	1	1	2	1	2	0	2	0	0
		4	2	1	3	2	2	1	1	1	0	3	1	2	2	1	2	0	1	1	1	2
		5	2	1	0	1	1	2	1	1	0	1	1	0	0	1	2	1	3	1	1	1
		6	1	0	1	2	2	1	1	2	1	1	2	2	1	0	1	1	1	1	1	1
		7	1	3	3	2	1	2	1	1	1	1	1	1	1	2	1	2	1	2	1	0
		8	4	2	3	2	1	1	0	0	1	1	2	1	0	1	1	0	1	1	2	1
		9	3	1	2	2	1	2	0	2	1	1	1	1	1	0	0	1	1	1	2	2
	hM4Di mice	1	2	1	2	1	0	1	0	1	1	1	1	0	2	1	0	1	0	1	1	2
		2	1	0	2	1	1	1	1	1	0	0	1	0	2	1	1	0	1	1	1	0
		3	2	1	2	0	0	1	3	0	2	2	1	1	1	0	1	1	0	1	0	1
		4	1	1	2	1	1	1	1	1	2	1	1	3	0	1	2	1	1	1	2	2
		5	1	0	0	0	0	0	0	1	1	1	0	2	0	1	1	2	1	0	0	1
		6	4	2	1	2	2	3	2	2	1	1	1	2	1	1	1	0	2	0	1	2
		7	4	2	1	1	2	1	1	1	1	1	2	2	2	1	2	2	0	1	3	1
		8	2	0	0	2	2	1	2	1	2	0	1	0	1	1	0	0	2	3	1	1
		9	2	1	0	2	1	1	0	1	0	1	3	1	1	1	1	2	2	1	1	1
Fig. 3m			time point
Day 1-4			1	2	3	4
	mCherry mice	1	2.15	1.4	1.55	1.35
		2	2.55	1.25	1.65	1.3
		3	1.6	1.1	1.8	1
		4	2.6	1.75	1	1.45
		5	2.3	1.75	1.1	1.05
		6	2.7	1.9	1.2	1.15
		7	3.4	2.05	1.5	1.4
		8	1.85	1.35	1.05	1.25
		9	1.35	1.2	1.1	1.25
	hM4Di mice	1	1.75	2	1.05	0.95
		2	1.45	0.85	2	0.8
		3	0.8	0.85	1.35	1
		4	1.8	1.35	1.1	1.3
		5	0.9	0.95	0.75	0.6
		6	1.95	1.15	0.7	1.55
		7	1.8	1.3	1.55	1.55
		8	1.55	1.25	1.1	1.1
		9	2.2	1.15	1.15	1.15
Fig. 3n			time point
Day 1			1	2	3	4	5	6	7	8	9	10	11	12	13	14	15	16	17	18	19	20
normalized	mCherry mice	1	1	1	0.25	0.5	0.5	0.5	0.25	0.5	1	0.75	0.5	0.25	0.75	0.25	0.25	0.25	0.5	0.75	0.25	0.75
		2	1	0	0.428571	0.428571	0.428571	0.285714	0.142857	0.142857	0.714286	0.285714	0.714286	0.285714	0.285714	0.571429	0.285714	0.285714	0	0.428571	0.285714	0.285714
		3	0.75	0.25	0.25	0	1	0.25	0.5	1	0.25	0.25	0.5	0.75	0.25	0.25	0	0.25	0.5	0.5	0	0.5
		4	1	0.6	1	1	0.4	0.6	0.4	0.6	0.6	0.4	0.4	0.6	0.2	0.6	0.2	0.2	0.6	0.6	0.2	0.2
		5	1	0.375	0.375	0.25	0	0.5	0.125	0.25	0.625	0.25	0.25	0.25	0.25	0.25	0.5	0.125	0.125	0.125	0	0.125
		6	0.666667	0.833333	0.166667	1	0.333333	0.666667	0.5	0.5	0.333333	0.833333	0.166667	0.333333	0.166667	0.333333	0.833333	0.5	0.333333	0.166667	0.166667	0.166667
		7	0.428571	0.428571	1	0.857143	0.571429	0.428571	0.857143	0.428571	0.571429	0.714286	0.428571	0.571429	0.285714	0.142857	0.285714	0.428571	0.428571	0.142857	0.428571	0.285714
		8	1	0.25	1	0.5	0.5	0.5	0.5	0.75	0	0.5	0.5	0.25	0.5	0.25	0.25	0.25	0.25	0.5	0.75	0.25
		9	1	0	0.25	1	0.5	0.25	0.5	0	0.25	0.25	0.25	0.25	0.75	0.25	0.25	0.5	0.25	0	0.25	0
	hM4Di mice	1	1	0.6	0.4	0.6	0.4	0.6	0.4	0.2	0.8	0.2	0.2	0	0	0.4	0	0.4	0	0.2	0.2	0.4
		2	1	0.333333	0.666667	0.666667	0.333333	0.333333	0.666667	0	0.666667	1	0	0.333333	1	0.333333	0.333333	0.333333	0.333333	0.666667	0	0.666667
		3	1	0.5	0.5	0	0.5	0	0.5	0	0.5	0.5	0	0	0.5	0	0.5	1	0.5	0	0.5	1
		4	0.5	0	0	0.75	0.75	0.75	0.75	0.5	0.25	0	0.5	0.25	0.5	1	0.5	0	0.5	0.5	0.75	0.25
		5	0.666667	0	0.333333	0	0.333333	0.333333	0.666667	0.666667	0	0	0.666667	0.333333	0	0	0	0.333333	0.666667	1	0	0
		6	1	0.5	0.25	1	0.5	0.5	0.25	1	0.25	0.5	0.25	0.5	0.25	0.25	0.5	0.25	0.25	0.5	0.75	0.5
		7	0.75	0.5	1	0.75	0.5	0.25	1	0.5	0	0.75	0.25	0.5	0.25	0.5	0.25	0	0.5	0.25	0.25	0.25
		8	0.666667	0.333333	0.333333	0.666667	0.666667	1	1	0.333333	1	0.666667	0.333333	0.666667	0.333333	0	0.333333	0.333333	0.666667	0.333333	0.666667	0
		9	1	0.5	1	0.25	0.25	1	0.25	0.25	1	0.25	0.75	0.25	0.25	0.25	0.25	0.5	1	0.75	0.75	0.5

## Sheet: Fig. 4
Fig. 4b	Cell	Control	CZP		Fig. 4c	Cell	Control	CZP		Fig. 4e	Cell	Control	CZP		Fig. 4f	Cell	Control	CZP		Fig. 4h	Cell	Control	CZP		Fig. 4i	Cell	Control	CZP		Fig. 4k	Cell	Control	CZP		Fig. 4l	Cell	Control	CZP
VTA	1	2.56639	2.05972		VTA	1	0.712424	0.687837		VTA	1	5.43956	2.32937		VTA	1	0.163452	0.234932		SNc	1	3.62874	5.18846		SNc	1	0.165929	0.348417		SNc	1	2.64794	2.12059		SNc	1	0.12273	0.0408752
mCherry	2	1.76871	1.92729		mCherry	2	0.298953	0.417596		hM4Di	2	2.0717	1.35188		hM4Di	2	0.262954	0.356762		mCherry	2	2.40034	2.56891		mCherry	2	0.768261	0.72275		hM4Di	2	2.30061	2.1618		hM4Di	2	0.0715299	0.0251218
Frequency	3	4.13499	5.05356		coeffient	3	0.770335	0.720821		Frequency	3	4.80456	3.43266		coeffient	3	0.409712	0.339148		Frequency	3	4.80145	4.05603		coeffient	3	0.234138	0.157434		Frequency	3	1.42817	1.37021		coeffient	3	0.0374255	0.172341
	4	1.71388	1.53056			4	0.386102	0.725111			4	3.94206	2.12698			4	0.143383	0.47383			4	4.11657	4.35777			4	0.191857	0.223741			4	2.19708	0.759992			4	0.13851	0.628573
	5	4.1884	5.12575			5	0.0758197	0.0606391			5	5.12826	4.49584			5	0.151278	0.241594			5	1.242	1.29053			5	0.15	0.175315			5	3.35856	1.26974			5	0.474105	0.54757
	6	1.8685	2.46978			6	0.0749211	0.157197			6	5.79082	6.3717			6	0.138378	0.160589			6	0.675893	1.44992			6	0.488561	0.367784			6	4.14965	3.41574			6	0.143383	0.47383
	7	5.05641	5.15074			7	0.192613	0.156939			7	3.60416	2.41141			7	0.224638	0.281196			7	2.55331	2.19412			7	0.125649	0.199341
											8	5.60737	3.72925			8	0.225219	0.18475

## Sheet: Fig. 5
social novelty
Fig. 5c			time point
Day 1			1	2	3	4	5	6	7	8	9	10	11	12	13	14	15	16	17	18	19	20
	mCherry mice	1	31.307	11.168	10.503	9.623	0	5.67	0	7.636	0	10.591	9.36	12.182	9.628	4.533	3.795	0	4.423	2.515	1.936	0
		2	23.887	9.235	6.528	0	5.843	6.128	4.01	0	1.912	4.299	2.119	6.383	7.329	4.331	4.689	7.421	8.542	8.722	0	5.334
		3	17.675	17.322	6.703	14.352	9.304	0	5.365	11.894	6.475	2.064	0	11.905	12.88	0	5.388	0	2.651	5.951	0	0
		4	20.381	16.014	26.548	5.464	1.638	0	5.58	6.948	0	0	0	2.104	13.758	0.496	5.056	10.516	9.773	12.281	11.634	12.278
		5	11.426	19.18	3.911	17.384	2.958	1.563	2.737	0	10.751	0	0.642	7.758	13.015	3.697	6.022	0	0	13.664	2.373	0
		6	30.882	3.463	7.005	7.847	4.462	0	0	2.967	4.768	2.147	0	8.429	14.982	12.727	6.034	6.753	1.994	3.736	7.98	0
		7	16.686	6.622	3.276	5.919	9.785	0	1.315	2.504	0	6.635	1.013	11.79	17.277	0	20.674	0	4.153	5.155	0	0
		8	24.506	13.68	8.31	12.535	8.815	1.948	8.995	0.403	0	4.355	2.225	12.934	7.774	8.424	6.976	2.309	0	0	0	1.624
		9	16.953	10.449	3.765	3.369	11.782	1.695	1.966	8.22	0	3.521	1.066	1.192	7.341	0.558	1.218	1.062	1.601	0.465	1.579	0
	hM3Dq mice	1	28.9	16.336	21.326	5.098	16.62	0	3.597	8.905	10.014	1.151	0	16.576	15.499	0.882	11.885	0	6.057	6.49	5.218	6.943
		2	27.71	11.581	19.931	10.069	8.739	2.256	0	15.445	3.13	4.216	32.186	0	4.253	15.385	7.48	20.041	13.977	0	0	0
		3	34.341	41.043	19.906	21.872	10.564	12.55	4.253	15.385	7.48	20.041	13.977	16.055	0	0	0.585	4.182	1.83	35.788	2.46	0
		4	16.854	22.569	16.62	11.132	14.461	5.32	5.487	15.121	0	8.25	7.48	0	0	8.716	5.372	0	0	0	2.815	0
		5	33.486	24.571	11.75	16.752	17.918	0	0	7.112	2.349	5.813	1.707	16.055	0	0	7.585	4.182	2.83	2.68	0.352	0.364
		6	22.942	39.003	14.711	13.142	3.022	0	12.968	18.37	7.28	0	0	13.277	2.47	2.349	0	0	2.397	3.51	2.333	6.747
		7	26.294	19.272	8.377	28.82	12.06	0	11.974	0	0	1.199	0	3.359	15.499	0.882	11.885	0	6.057	6.49	5.218	6.943
		8	41.193	13.869	25.009	9.21	5.198	9.617	19.124	19.133	3.625	0	0	10.018	12.06	0	0	11.58	0	0	9.044	2.837
Fig. 5d			time point
Day 2			1	2	3	4	5	6	7	8	9	10	11	12	13	14	15	16	17	18	19	20
	mCherry mice	1	18.19	10.86	3.613	7.153	0	1.271	0	1.735	0	3.648	1.319	1.129	5.494	0	2.561	0	2.378	6.682	8.339	0
		2	18.575	4.603	2.033	0	2.706	5.467	3.059	1.264	1.808	7.374	3.826	0	3.728	0.745	0	0.567	1.961	0.969	1.597	2.174
		3	1.347	12.992	2.633	0.636	5.236	9.35	0	5.181	0	0	1.068	0	0	2.429	10.762	1.346	1.3	0	1.349	0
		4	15.625	9.974	18.134	0	1.295	0	0	1.042	6.517	3.159	5.305	8.714	0	4.621	3.927	0	0	0	1.126	9.91
		5	11.092	18.901	3.849	3.62	0.522	8.668	2.99	4.51	0	0	6.558	1.089	1.02	0.824	0	0.796	0	0	6.279	0
		6	21.453	0.793	4.886	1.791	2.56	11.968	5.101	3.956	1.818	1.567	0.628	6.748	0	0	1.527	4.062	0.982	0	4.634	0
		7	8.46	3.683	0	4.292	1.692	10.109	0	18.584	0	0	2.389	0	0	1.197	0	0	2.382	0.924	9.226	0
		8	17.417	10.843	7.42	7.161	7.614	4.762	6.199	3.998	1.276	0	0	0	1.86	3.402	0	0	3.254	0	7.866	0
		9	9.039	6.925	0	0	3.815	7.091	0.532	0.436	1.049	1.169	0	0	0	1.295	4.68	0	1.888	0.838	0.41	0
	hM3Dq mice	1	14.127	9.474	12.854	3.49	15.275	0	0.765	5.827	0	0.845	0	11.479	6.565	0.853	2.759	0	0	6.296	2.205	4.493
		2	22.674	2.258	17.497	3.28	2.496	2.081	0	6.346	2.044	1.063	31.899	0	2.821	11.561	2.177	3.806	10.693	0	0	0
		3	26.555	15.658	18.425	6.358	3.865	7.915	2.316	14.751	0	1.467	3.47	11.434	0	0	0	0	1.07	20.095	0	0
		4	20.306	13.115	5.108	4.638	13.647	4.005	2.105	8.356	0	2.846	3.049	0	0	8.203	3.184	0	0	0	1.419	0
		5	22.441	11.993	9.988	10.864	4.82	0	0	3.635	1.41	4.504	0	11.291	0	0	3.416	3.244	1.321	2.481	0	0
		6	29.382	17.256	7.401	7.677	0	0	8.484	9.697	0	0	0	8.802	2.195	2.095	0	0	1.314	3.226	0	3.978
		7	20.889	16.253	8.311	15.354	8.603	0	8.693	0	0	0	0	0	10.727	0	6.181	0	5.92	5.165	0.921	5.013
		8	13.541	7.178	13.603	14.143	14.855	1.765	4.143	4.855	2.256	0	0	9.052	4.107	0	0	9.445	0	0	8.082	1.653
Fig. 5e			time point
Day 3			1	2	3	4	5	6	7	8	9	10	11	12	13	14	15	16	17	18	19	20
	mCherry mice	1	11.048	3.305	1.384	1.26	0	0.533	0	1.235	0	3.13	0	0.999	1.633	0	1.15	0	2.363	5.671	4.577	0
		2	13.185	2.212	0	0	1.368	4.83	1.986	0	0.768	3.062	0	0	3.634	0	0	0	0	0	0.807	1.366
		3	11.271	4.259	0	0	0	4.104	0	3.934	0	0	0.865	0	0	1.64	5.898	0	1.085	0	0.792	0
		4	14.159	9.397	8.321	0	0.809	0	0	0	3.224	2.522	4.819	7.973	0	3.274	1.993	0	0	0	0.499	6.545
		5	3.654	15.848	1.73	1.119	0	2.06	1.679	2.368	0	0	3.042	0.713	0	0.775	0	0	0	0	3.451	0
		6	17.234	0	1.887	0.687	1.416	8.5	3.912	2.11	0.94	0.648	0.606	4.561	0	0	0.247	3.294	0	0	4.041	0
		7	8.283	2.785	0	4	1.166	3.481	0	17.519	0	0	1.245	0	0	0.419	0	0	0.927	0	9.16	0
		8	16.646	5.481	2.599	1.532	7.233	3.236	3.842	0	0	0	0	0	1.269	2.158	0	0	0	0	7.347	0
		9	4.371	0	0	0	1.232	0.507	0	0	0.569	0.499	0	0	0	0.902	1.142	0	1.437	0	0	0
	hM3Dq mice	1	12.261	7.821	10.554	1.027	1.41	0	0	1.728	0	0	0	0	1.68	0	1.885	0	0	0	0	2.564
		2	18.232	0	10.146	0	2.238	0	0	5.732	1.691	0	15.143	0	2.136	0	0	1.87	0	0	0	0
		3	11.678	9.192	6.467	5.713	3.041	6.12	1.212	0	0	0	1.395	0	0	0	0	0	0	0	0	0
		4	15.676	10.25	2.554	4.352	5.903	1.195	0	1.112	0	2.563	0	0	0	2.042	0	0	0	0	1.16	0
		5	7.224	5.44	9.008	8.999	4.336	0	0	0	0	4.252	0	0	0	0	2.903	0	0	1.292	0	0
		6	14.746	0	7.246	3.763	0	0	1.436	0	0	0	0	0	0	1.224	0	0	1.207	2.942	0	0
		7	6.977	0	0	0	3.444	0	1.197	0	0	0	0	0	0	0	4.409	0	1.545	1.879	0	3.363
		8	12.325	6.517	2.414	3.62	0	0	0	0	0	0	0	4.149	3.09	0	0	5.966	0	0	2.633	1.088
Fig. 5f			time point
Day 4			1	2	3	4	5	6	7	8	9	10	11	12	13	14	15	16	17	18	19	20
	mCherry mice	1	4.276	0.859	1.273	1.137	0	0	0	0.652	0	0	0	0	0.994	0	0	0	1.509	1.406	2.863	0
		2	6.65	0.868	0	0	0.644	0.671	0.33	0	0.27	0.386	0	0	3.018	0	0	0	0	0	0.338	0
		3	6.497	0.919	0	0	0	0	0	1.313	0	0	0	0	0	0.625	2.161	0	0	0	0	0
		4	11.527	5.268	8.076	0	0.461	0	0	0	0.76	1.463	3.262	0	0	2.234	0.622	0	0	0	0	3.171
		5	0.472	5.433	1.408	0.834	0	1.665	1.12	1.718	0	0	0.947	0	0	0.638	0	0	0	0	0	0
		6	7.714	0	0.478	0.232	1.352	0	1.833	1.545	0	0	0	0.966	0	0	0	1.478	0	0	0	0
		7	5.059	1.089	5.414	1.13	0	2.967	0	17.124	0	0	1.021	0	0	0	0	0	0	0	0	0
		8	9.888	4.788	1.521	0.594	5.33	2.766	0.965	0	0	0	0	0	0	1.67	0	0	0	0	1.446	0
		9	0	0	0	0	1.142	0	0	0	0	0.41	0	0	0	0.68	0.956	0	1.333	0	0	0
	hM3Dq mice	1	5.279	4.1	8.868	0	4.566	0	0	0	0	0	0	0	0	0	1.259	0	0	0	0	1.621
		2	6.458	0	2.261	0	0	0	0	2.598	1.504	0	0	0	1.202	0	0	1.526	4.153	0	0	0
		3	5.675	3.546	0	2.169	1.633	2.384	1.129	0	0	0	1.08	1.948	0	0	0	0	0	1.646	0	0
		4	2.828	9.559	0	2.985	4.81	0	0	0	0	1.576	0	0	0	1.066	0	0	0	0	0	0
		5	5.84	2.166	4.676	2.008	2.527	0	0	0	0	0	0	0	0	0	1.699	0	0	1.143	0	0
		6	13.151	0	4.632	3.317	0	0	0	0	0	0	0	0	0	1.224	0	0	0	1.84	0	0
		7	3.316	0	0	0	1.354	0	1.083	0	0	0	0	0	0	0	2.563	0	1.122	1.477	0	2.378
		8	11.119	5.575	3.909	1.119	0	0	0	0	0	0	0	2.948	0	0	0	4.683	0	0	2.275	0
Fig. 5g			time point
Day 1-4			1	2	3	4
	mCherry mice	1	6.7435	3.7186	1.9144	0.74845
		2	5.8356	3.1228	1.6609	0.65875
		3	6.49645	2.78145	1.6924	0.57575
		4	8.02345	4.46745	3.17675	1.8422
		5	5.85405	3.5359	1.82195	0.71175
		6	6.3088	3.7237	2.50415	0.7799
		7	5.6402	3.1469	2.44925	1.6902
		8	6.29065	4.1536	2.56715	1.4484
		9	3.8901	1.95835	0.53295	0.22605
	hM3Dq mice	1	9.07485	4.86535	2.0465	1.28465
		2	9.81995	6.1348	2.8594	0.9851
		3	13.1156	6.66895	2.2409	1.0605
		4	7.00985	4.49905	2.34035	1.1412
		5	7.7753	4.5704	2.1727	1.00295
		6	8.22605	5.07535	1.6282	1.2082
		7	8.21645	5.6015	1.1407	0.66465
		8	9.57585	5.4339	2.0901	1.5814
Fig. 5h			time point
Day 1			1	2	3	4	5	6	7	8	9	10	11	12	13	14	15	16	17	18	19	20
Normalized	mCherry mice	1	1	0.356725	0.335484	0.307375	0	0.18111	0	0.243907	0	0.338295	0.298975	0.389114	0.307535	0.144792	0.121219	0	0.141278	0.0803335	0.0618392	0
		2	1	0.386612	0.273287	0	0.24461	0.256541	0.167874	0	0.0800435	0.179972	0.0887093	0.267216	0.30682	0.181312	0.196299	0.310671	0.3576	0.365136	0	0.223301
		3	1	0.980028	0.379236	0.811994	0.526393	0	0.303536	0.672928	0.366337	0.116775	0	0.67355	0.728713	0	0.304837	0	0.149986	0.33669	0	0
		4	0.767704	0.603209	1	0.205816	0.0616996	0	0.210185	0.261715	0	0	0	0.0792527	0.518231	0.0186831	0.190447	0.396113	0.368126	0.462596	0.438225	0.462483
		5	0.595725	1	0.20391	0.906361	0.154223	0.0814911	0.142701	0	0.560532	0	0.0334724	0.404484	0.678571	0.192753	0.313973	0	0	0.712409	0.123723	0
		6	1	0.112137	0.226831	0.254096	0.144485	0	0	0.0960754	0.154394	0.0695227	0	0.272942	0.485137	0.412117	0.195389	0.218671	0.0645684	0.120977	0.258403	0
		7	0.807101	0.320306	0.15846	0.286302	0.4733	0	0.0636065	0.121118	0	0.320935	0.0489987	0.570282	0.835687	0	1	0	0.20088	0.249347	0	0
		8	1	0.558231	0.339101	0.511507	0.359708	0.0794907	0.367053	0.016445	0	0.177712	0.0907941	0.527789	0.317228	0.343753	0.284665	0.0942218	0	0	0	0.0662695
		9	1	0.616351	0.222085	0.198726	0.69498	0.0999823	0.115968	0.48487	0	0.207692	0.0628797	0.070312	0.433021	0.0329145	0.0718457	0.0626438	0.0944376	0.0274288	0.0931399	0
	hM3Dq mice	1	1	0.56526	0.737924	0.176401	0.575087	0	0.124464	0.308131	0.346505	0.039827	0	0.573564	0.536298	0.030519	0.411246	0	0.209585	0.224567	0.180554	0.240242
		2	0.860933	0.359815	0.619244	0.312838	0.271516	0.0700926	0	0.479867	0.0972473	0.130989	1	0	0.132138	0.478003	0.232399	0.622662	0.434257	0	0	0
		3	0.836708	1	0.485004	0.532905	0.257389	0.305777	0.103623	0.374851	0.182248	0.488293	0.340545	0.391175	0	0	0.0142533	0.101893	0.0445874	0.871964	0.0599371	0
		4	0.746777	1	0.736408	0.493243	0.640746	0.235722	0.243121	0.66999	0	0.365546	0.331428	0	0	0.386193	0.238026	0	0	0	0.124729	0
		5	1	0.733769	0.350893	0.500269	0.535089	0	0	0.212387	0.0701487	0.173595	0.0509765	0.479454	0	0	0.226513	0.124888	0.0845129	0.0800334	0.0105119	0.0108702
		6	0.588211	1	0.377176	0.336948	0.0774812	0	0.332487	0.470989	0.186652	0	0	0.34041	0.0633285	0.0602261	0	0	0.0614568	0.0899931	0.0598159	0.172987
		7	0.912353	0.668702	0.290666	1	0.418459	0	0.415475	0	0	0.0416031	0	0.116551	0.537786	0.0306037	0.412387	0	0.210167	0.225191	0.181055	0.240909
		8	1	0.336683	0.607118	0.223582	0.126186	0.233462	0.464254	0.464472	0.0880004	0	0	0.243197	0.292768	0	0	0.281116	0	0	0.219552	0.0688709
inanimate novelty
Fig. 5i			time point
Day 1			1	2	3	4	5	6	7	8	9	10	11	12	13	14	15	16	17	18	19	20
	mCherry mice	1	2	0	3	0	0	5	0	0	0	0	0	0	0	0	0	0	0	0	1	0
		2	4	2	0	2	2	3	5	3	5	4	1	4	6	6	4	2	6	4	2	3
		3	6	1	1	1	0	3	5	5	2	3	3	3	2	1	1	3	2	2	1	3
		4	1	0	0	1	1	3	2	5	3	3	2	1	2	3	0	3	1	2	1	2
		5	5	0	0	0	0	1	4	0	2	4	2	4	2	5	3	5	3	2	2	4
		6	3	2	0	0	0	0	0	2	4	5	5	5	5	6	4	4	4	2	2	2
		7	8	0	0	0	3	5	4	5	2	4	4	2	2	1	3	5	0	1	2	2
		8	6	1	0	1	0	0	0	1	1	1	3	1	2	2	1	2	1	1	2	2
		9	1	1	0	2	0	2	0	0	4	2	0	2	1	3	2	4	0	3	1	1
		10	7	1	1	0	0	3	0	0	4	4	2	1	3	1	4	2	3	4	1	1
	hM3Dq mice	1	4	4	2	4	3	2	3	4	4	5	3	1	4	4	2	3	2	1	1	4
		2	5	9	4	5	5	4	8	7	2	5	4	2	4	3	2	3	2	1	1	2
		3	11	5	4	0	1	3	6	6	3	3	2	3	2	3	3	2	2	2	2	2
		4	7	4	3	6	11	11	7	5	1	7	2	5	2	6	5	4	6	0	1	4
		5	11	3	4	4	6	5	1	4	6	3	7	4	5	5	3	7	5	4	3	5
		6	7	5	2	8	6	5	4	3	4	5	3	4	4	3	3	3	3	4	2	2
		7	7	6	5	5	4	2	4	3	2	3	4	2	2	1	4	4	2	3	3	3
		8	3	2	4	5	3	3	1	0	3	3	2	3	2	0	0	0	0	1	1	0
		9	7	1	2	0	0	2	4	1	6	2	2	3	4	1	2	1	3	2	5	0
		10	5	5	5	1	0	3	1	0	2	0	1	1	1	4	4	2	1	1	4	2
Fig. 5j			time point
Day 2			1	2	3	4	5	6	7	8	9	10	11	12	13	14	15	16	17	18	19	20
	mCherry mice	1	4	1	0	0	0	0	0	0	0	0	0	0	0	0	0	0	0	0	0	0
		2	1	0	0	0	1	3	1	0	1	2	1	1	0	1	0	2	0	2	4	2
		3	2	2	0	0	3	0	2	1	0	0	3	1	1	2	1	0	1	1	3	0
		4	3	0	0	1	2	1	3	3	0	0	5	2	2	0	1	2	2	1	1	0
		5	2	0	0	0	0	2	0	0	2	1	2	4	5	0	2	1	5	3	3	1
		6	4	3	0	2	2	2	1	0	3	3	2	2	0	1	1	9	1	1	0	1
		7	3	1	1	2	2	2	3	1	3	1	2	2	0	2	2	4	0	0	2	2
		8	1	0	0	0	3	0	3	0	3	2	2	4	0	0	2	0	2	2	2	1
		9	3	4	0	1	1	1	1	0	3	0	1	0	1	1	1	1	2	3	1	0
		10	2	0	2	2	0	1	2	3	0	2	1	1	1	2	2	1	2	1	1	2
	hM3Dq mice	1	1	1	0	0	0	1	3	1	0	4	2	2	0	4	3	0	3	0	3	3
		2	3	6	4	3	0	4	3	1	3	2	6	0	1	3	1	4	1	2	0	2
		3	2	4	1	0	3	3	0	2	2	1	1	1	2	3	1	2	2	0	3	2
		4	4	0	3	2	1	2	1	1	1	2	0	2	0	1	2	4	3	0	2	1
		5	5	3	1	3	3	6	3	3	0	4	2	2	2	1	1	3	1	3	2	0
		6	4	3	1	5	2	1	2	1	1	1	3	1	1	0	1	1	1	1	1	1
		7	4	6	1	4	2	1	2	4	1	0	1	1	2	4	4	3	2	0	3	1
		8	3	1	4	1	0	2	0	1	2	2	0	4	2	0	0	1	1	0	1	0
		9	4	0	1	3	3	1	1	0	2	1	2	0	1	0	1	2	1	1	2	1
		10	2	4	3	0	0	2	2	3	0	2	1	0	0	1	1	1	2	1	1	0
Fig. 5k			time point
Day 3			1	2	3	4	5	6	7	8	9	10	11	12	13	14	15	16	17	18	19	20
	mCherry mice	1	4	1	2	0	1	0	1	0	0	0	0	0	0	0	0	1	2	2	1	2
		2	3	2	1	1	1	2	1	1	1	4	1	2	2	2	0	3	2	2	2	1
		3	2	0	0	1	1	3	0	2	2	2	1	1	4	4	2	0	2	2	1	2
		4	0	1	2	1	0	1	2	1	0	1	2	0	2	0	0	1	0	1	0	1
		5	1	0	0	0	1	0	2	2	3	2	2	2	0	0	1	1	0	2	1	1
		6	0	1	0	1	3	2	0	1	1	0	0	1	1	0	1	0	0	0	1	1
		7	2	0	1	0	2	1	2	2	3	2	0	2	2	2	2	1	3	0	0	2
		8	1	1	0	0	0	1	2	2	1	1	2	0	0	2	1	0	2	1	1	0
		9	0	0	0	0	1	0	1	0	0	2	2	2	1	1	1	1	0	1	1	3
		10	3	1	0	1	1	1	0	0	1	1	1	1	0	0	1	2	0	0	1	0
	hM3Dq mice	1	3	1	0	1	1	3	1	1	1	5	0	0	1	2	1	4	1	3	0	1
		2	3	0	0	0	0	0	1	4	0	1	1	2	1	2	2	2	0	1	2	3
		3	0	0	1	2	0	1	0	1	2	0	0	2	3	1	5	0	2	1	1	0
		4	2	0	1	1	3	0	3	1	2	2	1	2	0	0	0	0	1	1	0	1
		5	1	0	0	0	0	0	0	0	0	0	0	3	1	4	1	0	3	1	1	2
		6	2	1	0	0	1	0	1	2	3	2	0	1	1	4	1	3	0	0	1	5
		7	4	2	2	3	5	4	0	4	3	1	4	2	4	2	3	2	2	2	3	3
		8	1	0	0	2	2	3	2	1	2	1	2	0	1	1	0	2	0	2	1	1
		9	1	1	0	0	0	0	2	1	1	0	2	0	2	0	0	1	1	0	2	2
		10	1	1	0	2	0	2	1	1	0	2	1	0	3	0	0	1	0	1	0	0
Fig. 5l			time point
Day 4			1	2	3	4	5	6	7	8	9	10	11	12	13	14	15	16	17	18	19	20
	mCherry mice	1	0	0	2	0	1	0	0	0	2	2	0	0	0	0	0	2	1	1	0	0
		2	3	2	2	1	0	2	4	3	1	0	2	1	2	1	3	1	0	0	0	1
		3	3	0	2	0	0	2	1	2	2	2	3	0	0	1	3	2	1	0	0	2
		4	0	0	0	1	0	3	1	2	0	2	3	1	1	1	1	2	2	1	1	2
		5	0	0	2	0	0	2	0	0	0	1	0	0	2	0	1	1	1	0	1	1
		6	0	1	2	3	1	1	1	0	0	0	0	2	1	0	1	0	0	2	0	0
		7	3	1	1	1	2	2	1	2	3	1	3	0	3	3	1	0	1	0	2	0
		8	1	2	0	0	0	1	0	2	1	0	0	1	1	0	2	1	1	1	1	0
		9	0	0	0	1	2	0	1	1	0	1	0	1	2	2	1	1	1	2	0	2
		10	2	2	0	1	1	2	1	0	0	0	0	4	1	0	2	1	0	2	2	0
	hM3Dq mice	1	1	2	2	2	0	0	0	2	3	1	0	1	1	0	1	2	2	2	2	0
		2	0	0	0	0	0	2	2	2	2	1	1	1	2	1	2	1	2	1	1	1
		3	1	0	1	1	1	0	2	2	0	2	0	1	0	0	2	3	0	2	1	0
		4	1	1	1	0	1	0	1	2	3	1	1	2	1	2	2	0	3	2	2	1
		5	2	3	0	0	0	4	2	1	2	0	0	0	3	1	3	1	0	1	0	4
		6	3	0	0	2	0	0	0	2	0	0	1	2	1	2	1	0	1	2	1	1
		7	2	0	0	0	2	0	2	1	2	1	1	0	2	3	1	2	2	2	1	1
		8	0	0	0	1	1	0	0	1	0	1	1	2	1	0	0	0	2	0	1	0
		9	2	0	1	0	2	2	0	2	0	2	0	2	2	1	1	2	1	0	0	1
		10	1	3	2	2	0	1	1	2	1	1	0	1	1	2	0	0	0	2	1	1
Fig. 5m			time point
Day 1-4			1	2	3	4
	mCherry mice	1	0.6	0.25	0.85	0.55
		2	3.45	1.1	1.7	1.45
		3	2.55	1.15	1.6	1.3
		4	1.7	1.45	0.8	1.2
		5	2.35	1.65	1.05	0.6
		6	2.8	1.9	0.7	0.75
		7	2.85	1.75	1.45	1.5
		8	1.55	1.35	0.9	0.75
		9	1.45	1.25	0.85	0.9
		10	2.4	1.4	0.75	1.05
	hM3Dq mice	1	3	1.55	1.5	1.2
		2	3.9	2.45	1.25	1.1
		3	3.25	1.75	1.1	0.95
		4	4.85	1.6	1.05	1.35
		5	4.75	2.4	0.85	1.35
		6	4	1.6	1.4	0.95
		7	3.45	2.3	2.75	1.25
		8	1.8	1.25	1.2	0.55
		9	2.4	1.35	0.8	1.05
		10	2.15	1.3	0.8	1.1
Fig. 5n			time point
Day 1			1	2	3	4	5	6	7	8	9	10	11	12	13	14	15	16	17	18	19	20
normalized	mCherry mice	1	0.4	0	0.6	0	0	1	0	0	0	0	0	0	0	0	0	0	0	0	0.2	0
		2	0.666667	0.333333	0	0.333333	0.333333	0.5	0.833333	0.5	0.833333	0.666667	0.166667	0.666667	1	1	0.666667	0.333333	1	0.666667	0.333333	0.5
		3	1	0.166667	0.166667	0.166667	0	0.5	0.833333	0.833333	0.333333	0.5	0.5	0.5	0.333333	0.166667	0.166667	0.5	0.333333	0.333333	0.166667	0.5
		4	0.2	0	0	0.2	0.2	0.6	0.4	1	0.6	0.6	0.4	0.2	0.4	0.6	0	0.6	0.2	0.4	0.2	0.4
		5	1	0	0	0	0	0.2	0.8	0	0.4	0.8	0.4	0.8	0.4	1	0.6	1	0.6	0.4	0.4	0.8
		6	0.5	0.333333	0	0	0	0	0	0.333333	0.666667	0.833333	0.833333	0.833333	0.833333	1	0.666667	0.666667	0.666667	0.333333	0.333333	0.333333
		7	1	0	0	0	0.375	0.625	0.5	0.625	0.25	0.5	0.5	0.25	0.25	0.125	0.375	0.625	0	0.125	0.25	0.25
		8	1	0.166667	0	0.166667	0	0	0	0.166667	0.166667	0.166667	0.5	0.166667	0.333333	0.333333	0.166667	0.333333	0.166667	0.166667	0.333333	0.333333
		9	0.25	0.25	0	0.5	0	0.5	0	0	1	0.5	0	0.5	0.25	0.75	0.5	1	0	0.75	0.25	0.25
		10	1	0.142857	0.142857	0	0	0.428571	0	0	0.571429	0.571429	0.285714	0.142857	0.428571	0.142857	0.571429	0.285714	0.428571	0.571429	0.142857	0.142857
	hM3Dq mice	1	0.8	0.8	0.4	0.8	0.6	0.4	0.6	0.8	0.8	1	0.6	0.2	0.8	0.8	0.4	0.6	0.4	0.2	0.2	0.8
		2	0.555556	1	0.444444	0.555556	0.555556	0.444444	0.888889	0.777778	0.222222	0.555556	0.444444	0.222222	0.444444	0.333333	0.222222	0.333333	0.222222	0.111111	0.111111	0.222222
		3	1	0.454545	0.363636	0	0.0909091	0.272727	0.545455	0.545455	0.272727	0.272727	0.181818	0.272727	0.181818	0.272727	0.272727	0.181818	0.181818	0.181818	0.181818	0.181818
		4	0.636364	0.363636	0.272727	0.545455	1	1	0.636364	0.454545	0.0909091	0.636364	0.181818	0.454545	0.181818	0.545455	0.454545	0.363636	0.545455	0	0.0909091	0.363636
		5	1	0.272727	0.363636	0.363636	0.545455	0.454545	0.0909091	0.363636	0.545455	0.272727	0.636364	0.363636	0.454545	0.454545	0.272727	0.636364	0.454545	0.363636	0.272727	0.454545
		6	0.875	0.625	0.25	1	0.75	0.625	0.5	0.375	0.5	0.625	0.375	0.5	0.5	0.375	0.375	0.375	0.375	0.5	0.25	0.25
		7	1	0.857143	0.714286	0.714286	0.571429	0.285714	0.571429	0.428571	0.285714	0.428571	0.571429	0.285714	0.285714	0.142857	0.571429	0.571429	0.285714	0.428571	0.428571	0.428571
		8	0.6	0.4	0.8	1	0.6	0.6	0.2	0	0.6	0.6	0.4	0.6	0.4	0	0	0	0	0.2	0.2	0
		9	1	0.142857	0.285714	0	0	0.285714	0.571429	0.142857	0.857143	0.285714	0.285714	0.428571	0.571429	0.142857	0.285714	0.142857	0.428571	0.285714	0.714286	0
		10	1	1	1	0.2	0	0.6	0.2	0	0.4	0	0.2	0.2	0.2	0.8	0.8	0.4	0.2	0.2	0.8	0.4

## Sheet: Fig. 6
Fig. 4b	Cell	Control	CZP		Fig. 4c	Cell	Control	CZP		Fig. 4e	Cell	Control	CZP		Fig. 4f	Cell	Control	CZP		Fig. 4h	Cell	Control	CZP		Fig. 4i	Cell	Control	CZP		Fig. 4k	Cell	Control	CZP		Fig. 4l	Cell	Control	CZP
VTA	1	2.81433	2.86828		VTA	1	0.0560351	0.0218511		VTA	1	3.07964	4.0195		VTA	1	0.154248	0.202713		SNc	1	5.37771	5.32578		SNc	1	0.0498525	0.654661		SNc	1	1.55214	2.43698		SNc	1	0.439548	0.327944
mCherry	2	2.10283	3.28258		mCherry	2	0.352804	0.479326		hM3Dq	2	1.8451	2.02885		hM3Dq	2	0.0231653	0.0470196		mCherry	2	1.98184	1.86416		mCherry	2	1.11289	0.860419		hM3Dq	2	5.30482	6.3383		hM3Dq	2	0.0868432	0.119188
Frequency	3	3.23965	2.12616		coeffient	3	0.104073	0.40591		Frequency	3	3.81195	6.24001		coeffient	3	0.0895736	0.0845424		Frequency	3	3.03401	2.91358		coeffient	3	0.125609	0.029083		Frequency	3	1.84271	2.33683		coeffient	3	0.0862396	0.154502
	4	5.05998	4.61832			4	0.265976	0.262374			4	3.69324	4.60461			4	1.78728	0.842288			4	3.10151	2.4537			4	0.118718	0.106485			4	1.5482	2.23268			4	0.177873	0.862817
	5	2.551	2.0904			5	0.276097	1.51722			5	1.45803	4.21173			5	0.211378	0.28873			5	0.705112	0.647875			5	0.601394	0.571101			5	2.58231	3.15574			5	0.167596	0.334329
	6	2.16679	2.00934			6	0.11806	0.10454			6	0	0.35426			6	Note	Note
Note: Because the control frequency of this cell is 0, the coefficient does not exist. Therefore, the CZP coefficient of this cell was not calculated due to the lack of control data.

## Sheet: Fig. S1-3
Open Field Center Time
Fig. S1			time point
			1	2	3	4	5	6	7	8	9	10	11	12	13	14	15	16	17	18	19	20
	Young mice	1	0.2	0	0	3.06666	0.999999	1.53333	3.26666	9.19999	1.2	0.066666	0	4.59999	1.06667	2.26666	8.33333	3.86666	3.2	4.93333	1.6	8.13333
		2	0	0	0	0	0	0	0	0	5.86666	0	0.399999	0	0	4.06666	0	0.266666	0.066667	2.06666	1.66666	1.06666
		3	1.06667	0	0	0	0	0	0	0.799999	0	0.933333	0	0	0.533333	0.333333	0.2	1.2	0	0	0.066666	0
		4	1.53333	4.93333	0.466666	3.8	1.4	5.66666	2.00042	7.59957	17.1339	12.3994	8.60065	2.466	7.13333	1.26666	0	2.13333	16.8666	22.6	9.79999	4
		5	1.33333	0	0.6	2.26666	4.26666	6.59999	3.13333	7.19999	4.53333	6.33333	8.59999	1.53333	6.13333	8.86666	10.8	8.99999	6.93333	6.79999	9.66666	9.79999
		6	2.86672	8.6666	4.19999	7.73333	1.4	8.46666	6.13333	2.86666	4.26666	5.73333	16.6667	2.13333	8.06744	11.2659	7.06666	3.6	11.001	9.79897	7.20113	15.6655
		7	0.933333	1.86667	4.93333	2.73333	3.6	2.93333	7.39999	2.26666	0.599999	17.4	1.86667	3.26666	9.93332	7.8675	10.7325	0.599999	7.66666	8.26666	9.79999	0.199999
		8	2.6	3.6	2.13333	4.33333	3.86666	0.4	1.73333	7.59999	9.39999	1.2006	4.06606	2.26738	11.2659	6.99999	7.79999	4	0	0.2	0	0
	Aged mice	1	14.72	0	0	0	0	0	0	0	0	0	0	0	0	0	0	0	0.56	0	3.84	0
		2	0	1.92	0	0	1.2	8.72	2.56	0	1.76	0.4	0.72	8.56	5.52	0	0	4.88	0	1.52	0.4	1.36
		3	3.6	0	0	0	1.52	3.84	0	6.64	2.8	4.16	1.2	11.84	3.84	7.2	8.8	4.72	9.92	3.28	3.92	12.4
		4	5.52	0	0	0	0	0	0.4	13.52	35.52	0	4.72	0	0	0	9.44	39.36	0	0	12.16	10.56
		5	0.8	0	0	0	0	0	0	1.36	0.72	0	0	0.08	1.36	0	0	0	1.12	6.16	19.36	4.48
		6	0	0.16	0	2.4	1.68	4.64	4.56	3.84	10.64	0.72	5.04	6.8	2	3.84	5.84	7.04	4.72	6.48	24.24	7.44
		7	1.12	0	0	0	5.44	0	0.08	1.6	0.08	6.64	7.28	0	10.16	0	0.72	16.08	0	9.76	1.44	15.52
		8	2.16	0	0	0	0	1.76	0	0	0	0	0	2	0	0	0	3.2	0	0	1.6	5.52
Fig. S2			time point
			1	2	3	4	5	6	7	8	9	10	11	12	13	14	15	16	17	18	19	20
	mCherry mice	1	0	0	0	0	0	0	2.13333	5	5.79999	1.8	0	4.26666	1.06667	1.93333	2.53333	8.73332	0.2	3.86666	3.46666	0.666666
		2	0.20006	3.73327	3	2.6	4.39999	4.6	4.06666	1.53333	3.26666	2.8	0.599999	6.86666	3.2	0	0	4.8	7.46666	2.13333	1.13333	6.99999
		3	2.53333	2.46666	5.66666	5.99999	17.3333	6.99999	0.799999	4.93333	4.20053	5.86612	3.80066	6.19933	3.13333	8.99999	3.93333	5.39999	4.26666	3.73333	2.53333	3.2
		4	1.93333	1.73333	3.60018	2.66648	5	2.20036	6.6663	6.06666	2.4	0.133333	5.79999	9.53332	1.6	5.39999	14.8	0.333333	0.933332	2.2	7.66666	5.2012
		5	0	0	2.13333	0	0	0	0.333333	0	0	0	0	0	0	0.599999	0	0.6	0	0	0.733333	0
		6	0	1.33333	2.06666	1.26667	3.06666	15.4	10.2	1.4	0	5.13333	1.46666	0.866666	2.46666	3.8675	0.665825	2.06667	2	3.33333	3.46666	3.46666
		7	0.933332	1.13333	1.46667	2.93333	2.93333	3.66666	0	2	2.06666	6.66666	2.6	0	3.66666	0.466666	0.666666	0.666664	0.801019	4.93231	0	0.066667
		8	0.999998	0	0	0	0	4.73333	1.06667	0.266667	4.53333	0.999999	1.4	1.8	5.06666	3.93333	2.86666	1.4	1.53333	1.13333	1.66666	2.6
		9	0.8	0.866666	0.6	2.06667	0.533333	2.4	5.26666	3.4	10.8667	0.399999	3.4	5.66666	4.13333	1.2	34.0666	3.2	1.53333	1.26667	6.46666	2.93333
	hM4Di mice	1	0.16	0	4.4	1.92	2.88	6.8	2.72	1.2	3.68	1.36	1.92	3.44	7.04	2.48	1.68	6.08	0.8	1.84	9.6	3.04
		2	0.16	0	1.68	4.24	0.48	4.56	3.84	0.96	0.72	1.6	11.84	3.6	4.56	1.28	0.48	5.04	2.72	1.92	0.56	2.48
		3	0.08	4.72	1.36	4.4	2.64	3.44	0.72	6.8	6.56	6.48	6.8	3.04	1.36	2.96	4.8	11.12	1.76	2.08	1.52	4.48
		4	1.36	2.88	0.72	0.56	0.64	2.4	2.4	2.24	0.96	10.96	0.08	0.4	0.88	0.88	0.64	0.96	0.64	2.4	1.12	4.32
		5	0	0	0	0	0	0	0.88	0	0	0.4	1.2	5.28	5.92	1.36	4.72	6.8	0	1.68	7.92	4.64
		6	1.12	0	1.04	0	0.48	0	0	0	0	0	0.16	2.08	1.76	18.64	5.68	0.32	0.88	0.24	7.2	2.08
		7	0.64	0.4	4.72	4.72	3.76	1.6	5.04	3.52	0.72	3.84	1.12	1.12	4.16	2.24	0.64	1.76	4.72	4.4	3.28	1.92
		8	0	4	1.84	0.4	1.04	2.64	1.84	1.76	1.44	1.2	1.76	1.04	2.56	1.68	0.96	2.72	2.56	1.84	2	1.92
		9	0.96	1.84	0.8	1.44	2.08	6.88	2.24	1.36	1.76	3.76	1.92	3.36	3.04	1.6	1.6	1.6	0.96	8.08	2.72	2.72
Fig. S3			time point
			1	2	3	4	5	6	7	8	9	10	11	12	13	14	15	16	17	18	19	20
	mCherry mice	1	1.44	0	2.48	5.28	1.68	0	0	4.88	1.6	0	15.52	2.56	9.84	1.68	0	4.24	6.72	4.08	1.28	0.08
		2	0.88	0	0	0	0.72	3.2	6.4	1.68	0.8	5.36	5.12	2.48	5.2	2.88	2.96	1.44	1.68	8.08	4.64	3.84
		3	1.12	0.08	0	0	0	1.04	0	2.24	0.64	0	0	0	22.32	4.64	0	9.12	0	2.96	0.64	0.32
		4	0.24	0	0	0	0	0.32	2.72	0.72	3.44	6.64	6.4	1.92	7.12	4.16	11.52	2.4	2.56	4	3.76	4.08
		5	0.72	0	0	0	0	0	0.72	0	0	0	0	7.2	2.64	1.76	4.24	2.96	4.64	10	9.52	1.84
		6	0.32	0	0	0	0	0	2.08	6.24	2.16	0.88	6.16	1.44	1.76	1.68	5.76	4.08	0.8	1.04	1.36	4.88
		7	0.96	0	0	0	2.16	8	0.96	10.8	9.44	4.48	8.32	6.64	8.4	10.08	1.68	3.52	4.24	5.92	3.04	10.24
		8	1.12	0	0	0	0.24	1.12	0	0.24	1.52	2.16	0.96	0	2	1.28	0	3.68	1.92	7.6	4.8	5.04
		9	0.8	0	0	0	0.08	0	0	0	0	1.6	0	0	1.68	0.24	0	2.16	4.08	9.12	0	2.08
		10	1.84	0	1.2	1.92	1.92	2.96	2.96	12.08	0	4.32	0.8	2.08	1.2	2.24	0.48	1.28	4.8	0.64	0.88	12.96
	hM3Dq mice	1	1.06666	0	0	0	0	0	0	0	0	0	0	0	0	0	0	0	0	0	0	0
		2	2.13333	0.866666	11.4668	6.79981	6.86666	6.39999	6.39999	17.4	4.93387	9.66612	14.6667	11	10.0008	5.33255	15.6	6.06666	17	3.66666	11.3333	15.5333
		3	0.466667	0	0	0	0	0	0	3.13333	5.53333	6.53333	2.46666	4.26666	6.26666	8.86666	9.86666	4.06666	1.73333	10.2667	9.46666	4.46666
		4	0.666666	0	0	9.13332	0.533333	3.86666	13.8	9.06666	16.7333	19.9339	12.2	3.33267	12.5333	2.86666	11.8	1.26667	4	14.6667	8.39999	17.4678
		5	1.8	1.26666	0	0	1.8003	2.1997	7.79999	1.73333	2.46666	4.4	0.2	3.53333	2.6	6.0675	2.19916	1.8	1.2	3.26666	6.13333	4.66666
		6	1.4	0	0	0	0	1.00036	4.4663	1.06667	5.66666	39.9333	29.4006	5.33267	2.73411	12.1325	15.2667	11.0009	22.7324	3.99999	20.9333	11.5333
		7	0.866665	0	0	0	3.33333	9.59999	4.06666	9.26666	1.2	5.46726	11.3994	0.733333	8.86666	0.666666	3	1.53333	8.59999	0	0.266666	7.26666
		8	0.933332	0	0	0	18.6666	1.00036	1.6663	1.66667	5.66666	1.06667	7.26666	2.4	1.33333	7.06666	7.66666	4.93333	5.39999	7.26666	5.26666	11.0667
		9	0.733332	0	0	0	0	3.4	6.19999	24.8	4.13333	3.73333	5.39999	0	4	19.8	12.2667	12.6667	0.666666	11.8011	10.7322	11.8667
		10	0.333333	0	0	0	1.73333	1.2	5.53333	9.79999	1.93333	0	0	6.19999	1.26667	2.4675	5.26582	0	0	0.933333	0.599999	6.99999
